# Supplementary material for: Repertoire of Bovine miRNA and miRNA-Like Small Regulatory RNAs Expressed upon Viral Infection
Source: PLoS One. 2009 Jul 27;4(7):e6349. doi: 10.1371/journal.pone.0006349 (PMC2713767; doi:10.1371/journal.pone.0006349)
Supplement: Table S1 — Summary of the expression data for known detected cow miRNA (0.16 MB XLS) [file pone.0006349.s001.xls]

## Sheet: Supplemental Table S1
Supplemental Table S1 Summary of the expression data for known detected cow miRNA
	Total counts of sequence reads				Reads per million				LOG (Reads per million)				Range of variation between 3 samples		Significance: 1=YES, 0=NO	Mean Range	Standard Error	Upper Bound
miRNA ID	Mock Inoculation	Sample 0.75 MOI	Sample 7.5 MOI		Mock Inoculation	Sample 0.75 MOI	Sample 7.5 MOI		Mock Inoculation	Sample 0.75 MOI	Sample 7.5 MOI					0.345989	0.0237898	0.417359
bta-let-7a-1/3	720596	608683	598145		149279	123240	119379		5.174	5.09076	5.07693		0.0970704		0
bta-let-7a-1/3*	52	68	52		10.7723	13.768	10.3782		1.07086	1.16932	1.05607		0.113247		0
bta-let-7a-2	729455	605710	594420		151114	122638	118635		5.17931	5.08863	5.07422		0.10509		0
bta-let-7a-2*	0	1	0		0	0.20247	0		0	0.0800744	0		0.0800744		0
bta-let-7c	1605	8504	1233		332.492	1721.81	246.084		2.52308	3.23624	2.39284		0.843393		1
bta-let-7c*	Not detected	Not detected	Not detected
bta-let-7d	4884	3700	2874		1011.77	749.141	573.597		3.00551	2.87514	2.75936		0.246147		0
bta-let-7d*	15	32	43		3.1074	6.47905	8.58199		0.613567	0.873847	0.981456		0.367889		0
bta-let-7f-1	871697	737173	599558		180581	149256	119661		5.25667	5.17393	5.07795		0.178719		0
bta-let-7f-1*	13	16	8		2.69308	3.23953	1.59665		0.567389	0.627317	0.414413		0.212904		0
bta-let-7f-2	930889	798495	647381		192843	161672	129205		5.28521	5.20864	5.11128		0.173923		0
bta-let-7f-2*	0	0	2		0	0	0.399163		0	0	0.145868		0.145868		0
bta-let-7g	79191	62753	61065		16405.2	12705.6	12187.4		4.21501	4.10403	4.08595		0.12906		0
bta-let-7g*	0	0	2		0	0	0.399163		0	0	0.145868		0.145868		0
bta-let-7i	120273	112267	139099		24915.7	22730.7	27761.6		4.39649	4.35663	4.44346		0.0868266		0
bta-let-7i*	10	5	7		2.0716	1.01235	1.39707		0.487364	0.303704	0.379681		0.18366		0
bta-mir-100	360	677	413		74.5775	137.072	82.4271		1.87839	2.14011	1.92131		0.261714		0
bta-mir-100*	2	0	1		0.41432	0	0.199581		0.150548	0	0.0790297		0.150548		0
bta-miR-101	4727	5874	5036		979.245	1189.31	1005.09		2.99133	3.07566	3.00264		0.0843261		0
bta-mir-101*	Not detected	Not detected	Not detected
bta-mir-101a	4840	6030	5160		1002.65	1220.9	1029.84		3.00158	3.08703	3.01319		0.0854506		0
bta-miR-103-1/2	24328	29347	24956		5039.79	5941.9	4980.75		3.7025	3.774	3.69738		0.0766164		0
bta-mir-103-1/2*	Not detected	Not detected	Not detected
bta-mir-106b	878	1364	905		181.886	276.17	180.621		2.26218	2.44275	2.25917		0.183579		0
bta-mir-106b*	254	223	267		52.6186	45.1509	53.2882		1.72932	1.66418	1.73471		0.0705252		0
bta-miR-10a	2833	4480	4508		586.884	907.067	899.712		2.76929	2.95812	2.95459		0.188827		0
bta-mir-10a*	12	4	17		2.48592	0.809882	3.39288		0.542317	0.25765	0.64275		0.385099		0
bta-miR-10b	425	419	475		88.0429	84.8351	94.8011		1.9496	1.93366	1.98137		0.0477056		0
bta-mir-10b*	2	7	4		0.41432	1.41729	0.798325		0.150548	0.383329	0.254868		0.232782		0
bta-mir-1-1	182	13183	251		37.7031	2669.17	50.0949		1.58775	3.42654	1.70838		1.83879		1
bta-mir-1-2	173	12746	245		35.8387	2580.69	48.8974		1.5663	3.4119	1.69808		1.8456		1
bta-miR-122	311	1186	412		64.4267	240.13	82.2275		1.81576	2.38225	1.92027		0.566496		1
bta-mir-122*	0	0	1		0	0	0.199581		0	0	0.0790297		0.0790297		0
bta-mir-124-2	0	6	0		0	1.21482	0		0	0.345339	0		0.345339		0
bta-mir-124-3	0	6	0		0	1.21482	0		0	0.345339	0		0.345339		0
bta-mir-1248-1 & -2	0	1	1		0	0.20247	0.199581		0	0.0800744	0.0790297		0.0800744		0
bta-mir-1249-3p	6	12	17		1.24296	2.42965	3.39288		0.350821	0.535249	0.64275		0.291928		0
bta-mir-1249-5p	22	18	2		4.55752	3.64447	0.399163		0.744881	0.666936	0.145868		0.599013		1
bta-miR-124a	0	6	0		0	1.21482	0		0	0.345339	0		0.345339		0
bta-mir-124a*	0	0	1		0	0	0.199581		0	0	0.0790297		0.0790297		0
bta-miR-125b-1	1764	1957	2393		365.43	396.235	477.598		2.56399	2.59905	2.67997		0.11598		0
bta-mir-125b-1*	44	21	44		9.11503	4.25188	8.78158		1.00497	0.720315	0.990409		0.284653		0
bta-miR-125b-2	1798	1989	2433		372.473	402.714	485.581		2.57226	2.60607	2.68716		0.114896		0
bta-mir-125b-2*	Not detected	Not detected	Not detected
bta-miR-126	0	51	0		0	10.326	0		0	1.05408	0		1.05408		1
bta-mir-126*	Not detected	Not detected	Not detected
bta-mir-1271	30	17	35		6.2148	3.442	6.98534		0.858224	0.647578	0.902294		0.254715		0
bta-mir-128-1*	1	1	1		0.20716	0.20247	0.199581		0.0817648	0.0800744	0.0790297		0.00273511		0
bta-miR-128-1/2	2378	3079	2967		492.626	623.406	592.158		2.6934	2.79547	2.77317		0.102069		0
bta-mir-128-2	2592	3376	3205		536.958	683.54	639.658		2.73075	2.8354	2.80663		0.10465		0
bta-mir-129-1	225	264	352		46.611	53.4522	70.2526		1.67771	1.73602	1.8528		0.175094		0
bta-mir-129-2	210	240	304		43.5036	48.5929	60.6727		1.64839	1.69542	1.79009		0.141698		0
bta-mir-1306	596	713	729		123.467	144.361	145.495		2.09506	2.16245	2.16582		0.0707669		0
bta-mir-1306*	5	0	13		1.0358	0	2.59456		0.308735	0	0.555645		0.555645		1
bta-mir-1307	650	1159	885		134.654	234.663	176.629		2.13243	2.37229	2.24951		0.239859		0
bta-mir-1307*	474	596	443		98.1938	120.672	88.4145		1.99648	2.08519	1.95141		0.133784		0
bta-mir-130a	1644	2020	1228		340.571	408.99	245.086		2.53348	2.61277	2.39109		0.221687		0
bta-mir-130b-1	564	649	515		116.838	131.403	102.784		2.07129	2.1219	2.01613		0.105767		0
bta-mir-130b-1*	14	7	10		2.90024	1.41729	1.99581		0.591091	0.383329	0.476515		0.207762		0
bta-mir-130b-2	563	649	513		116.631	131.403	102.385		2.07052	2.1219	2.01446		0.10744		0
bta-mir-130b-2*	2	3	3		0.41432	0.607411	0.598744		0.150548	0.206127	0.203779		0.0555794		0
bta-miR-132	10	10	9		2.0716	2.0247	1.79623		0.487364	0.480683	0.446573		0.0407913		0
bta-mir-132*	Not detected	Not detected	Not detected
bta-mir-133a-1.1/2	2	17	1		0.41432	3.442	0.199581		0.150548	0.647578	0.0790297		0.568549		1
bta-mir-133a-1.1/2*	0	2	0		0	0.404941	0		0	0.147658	0		0.147658		0
bta-mir-133a-1.1/3	0	2	0		0	0.404941	0		0	0.147658	0		0.147658		0
bta-mir-133b	2	17	1		0.41432	3.442	0.199581		0.150548	0.647578	0.0790297		0.568549		1
bta-mir-135a-1	0	13	0		0	2.63212	0		0	0.56016	0		0.56016		1
bta-mir-135a-1*	1	0	1		0.20716	0	0.199581		0.0817648	0	0.0790297		0.0817648		0
bta-mir-135a-2	0	13	0		0	2.63212	0		0	0.56016	0		0.56016		1
bta-mir-135a-2*	0	7	0		0	1.41729	0		0	0.383329	0		0.383329		0
bta-mir-137	0	7	0		0	1.41729	0		0	0.383329	0		0.383329		0
bta-miR-138	1	23	1		0.20716	4.65682	0.199581		0.0817648	0.752572	0.0790297		0.673543		1
bta-mir-138*	Not detected	Not detected	Not detected
bta-mir-138a	1	23	1		0.20716	4.65682	0.199581		0.0817648	0.752572	0.0790297		0.673543		1
bta-miR-139	0	6	3		0	1.21482	0.598744		0	0.345339	0.203779		0.345339		0
bta-mir-139*	1	0	4		0.20716	0	0.798325		0.0817648	0	0.254868		0.254868		0
bta-miR-140	112742	123961	95904		23355.6	25098.4	19140.6		4.36841	4.39966	4.28198		0.117685		0
bta-mir-140*	3	6	9		0.62148	1.21482	1.79623		0.209911	0.345339	0.446573		0.236662		0
bta-miR-142	8	296	4		1.65728	59.9312	0.798325		0.424437	1.78484	0.254868		1.52997		1
bta-mir-142*	0	28	0		0	5.66917	0		0	0.824072	0		0.824072		1
bta-mir-143	41	3342	39		8.49355	676.656	7.78367		0.977429	2.83101	0.943676		1.88733		1
bta-mir-143*	0	22	0		0	4.45435	0		0	0.736743	0		0.736743		1
bta-mir-144	0	208	0		0	42.1138	0		0	1.63462	0		1.63462		1
bta-mir-144*	0	13	2		0	2.63212	0.399163		0	0.56016	0.145868		0.56016		1
bta-miR-145	0	730	3		0	147.803	0.598744		0	2.17261	0.203779		2.17261		1
bta-mir-145*	0	5	1		0	1.01235	0.199581		0	0.303704	0.0790297		0.303704		0
bta-mir-146a	7	1802	20		1.45012	364.852	3.99163		0.389187	2.56331	0.698242		2.17412		1
bta-mir-146b	11	1808	29		2.27876	366.067	5.78786		0.515709	2.56474	0.831733		2.04904		1
bta-mir-147b-3p	8	7	10		1.65728	1.41729	1.99581		0.424437	0.383329	0.476515		0.0931854		0
bta-mir-147b-5p	5	6	4		1.0358	1.21482	0.798325		0.308735	0.345339	0.254868		0.0904707		0
bta-miR-148a	798	1317	1081		165.314	266.654	215.747		2.22093	2.42757	2.33595		0.206645		0
bta-mir-148a*	Not detected	Not detected	Not detected
bta-miR-148b	547	527	755		113.316	106.702	150.684		2.05811	2.03222	2.18094		0.148716		0
bta-mir-148b*	42	71	46		8.70071	14.3754	9.18074		0.986804	1.18683	1.00778		0.200023		0
bta-miR-151	2077	2381	3051		430.271	482.082	608.922		2.63475	2.68402	2.78527		0.150524		0
bta-miR-151*	466	421	686		96.5365	85.24	136.913		1.98917	1.93571	2.1396		0.203895		0
bta-mir-152	11295	8976	11217		2339.87	1817.37	2238.7		3.36938	3.25968	3.35019		0.109694		0
bta-mir-152*	0	0	3		0	0	0.598744		0	0	0.203779		0.203779		0
bta-mir-155	156	430	342		32.3169	87.0623	68.2568		1.52267	1.94479	1.84046		0.422125		1
bta-miR-15a	510	1036	532		105.652	209.759	106.177		2.02797	2.32379	2.0301		0.29582		0
bta-mir-15a*	0	6	0		0	1.21482	0		0	0.345339	0		0.345339		0
bta-mir-16-1	551	839	503		114.145	169.873	100.389		2.06125	2.23267	2.00599		0.22668		0
bta-mir-16-1*	7	14	5		1.45012	2.83459	0.997906		0.389187	0.583718	0.300575		0.283143		0
bta-miR-17-3p	364	552	309		75.4062	111.764	61.6706		1.88313	2.05217	1.79706		0.255105		0
bta-miR-17-5p	489	1320	670		101.301	267.261	133.719		2.00988	2.42856	2.12943		0.418677		0
bta-miR-181a	1641	5536	2900		339.949	1120.88	578.786		2.53269	3.04994	2.76327		0.517255		1
bta-mir-181a*	24	26	59		4.97184	5.26423	11.7753		0.776108	0.796868	1.10637		0.330263		0
bta-mir-181a-1	1636	5529	2887		338.914	1119.46	576.191		2.53137	3.0494	2.76132		0.518028		1
bta-mir-181a-1*	38	55	50		7.87207	11.1359	9.97906		0.948025	1.08407	1.04057		0.136046		0
bta-miR-181b	1109	3788	1573		229.74	766.958	313.941		2.36312	2.88534	2.49823		0.522214		1
bta-mir-181b*	0	1	0		0	0.20247	0		0	0.0800744	0		0.0800744		0
bta-mir-181b-1	1344	3899	1751		278.423	789.432	349.467		2.44626	2.89786	2.54465		0.451603		1
bta-miR-181c	3	4	5		0.62148	0.809882	0.997906		0.209911	0.25765	0.300575		0.0906637		0
bta-mir-181c*	Not detected	Not detected	Not detected
bta-mir-181d	12	22	5		2.48592	4.45435	0.997906		0.542317	0.736743	0.300575		0.436168		1
bta-mir-182	111	98	160		22.9947	19.8421	31.933		1.38012	1.31894	1.51763		0.19869		0
bta-mir-182*	1	0	0		0.20716	0	0		0.0817648	0	0		0.0817648		0
bta-mir-183	20	77	49		4.1432	15.5902	9.77948		0.711233	1.21985	1.0326		0.508619		1
bta-mir-183*	1	3	13		0.20716	0.607411	2.59456		0.0817648	0.206127	0.555645		0.473881		1
bta-mir-184	681	1018	989		141.076	206.115	197.386		2.15252	2.31621	2.29751		0.163691		0
bta-mir-185	9409	7462	5481		1949.17	1510.83	1093.9		3.29007	3.1795	3.03938		0.250695		0
bta-mir-185*	19	38	35		3.93604	7.69388	6.98534		0.693378	0.939213	0.902294		0.245835		0
bta-miR-186	777	1288	1490		160.963	260.782	297.376		2.20942	2.41794	2.47476		0.265348		0
bta-mir-186*	2	3	3		0.41432	0.607411	0.598744		0.150548	0.206127	0.203779		0.0555794		0
bta-mir-188	5	10	4		1.0358	2.0247	0.798325		0.308735	0.480683	0.254868		0.225815		0
bta-miR-18a	12	14	14		2.48592	2.83459	2.79414		0.542317	0.583718	0.579113		0.0414013		0
bta-mir-18a*	4	5	8		0.828639	1.01235	1.59665		0.262128	0.303704	0.414413		0.152285		0
bta-mir-190b*	0	6	1		0	1.21482	0.199581		0	0.345339	0.0790297		0.345339		0
bta-miR-191	4897	7773	4524		1014.46	1573.8	902.906		3.00666	3.19723	2.95612		0.241103		0
bta-mir-191*	14	11	12		2.90024	2.22717	2.39498		0.591091	0.508822	0.530837		0.0822686		0
bta-miR-192	4478	5149	4494		927.662	1042.52	896.918		2.96786	3.0185	2.95324		0.0652641		0
bta-mir-192*	Not detected	Not detected	Not detected
bta-miR-193a	170	143	109		35.2172	28.9533	21.7544		1.55891	1.47644	1.35706		0.20185		0
bta-mir-193a*	2235	2067	1616		463.002	418.506	322.523		2.66652	2.62274	2.50991		0.156614		0
bta-mir-193b	1197	697	516		247.97	141.122	102.984		2.39615	2.15266	2.01697		0.379181		0
bta-mir-193b*	170	345	366		35.2172	69.8523	73.0467		1.55891	1.85035	1.86951		0.310591		0
bta-mir-194	21	44	36		4.35036	8.9087	7.18493		0.728383	0.996017	0.913015		0.267634		0
bta-mir-194*	0	0	2		0	0	0.399163		0	0	0.145868		0.145868		0
bta-miR-195	22	33	23		4.55752	6.68152	4.59037		0.744881	0.885447	0.747441		0.140567		0
bta-mir-195*	Not detected	Not detected	Not detected
bta-mir-196a-1	125	391	151		25.895	79.1659	30.1368		1.42967	1.90399	1.49327		0.474319		1
bta-mir-196a-1	1	0	1		0.20716	0	0.199581		0.0817648	0	0.0790297		0.0817648		0
bta-mir-196a-2	41	164	54		8.49355	33.2051	10.7774		0.977429	1.53409	1.07105		0.556663		1
bta-mir-196b	607	1047	714		125.746	211.987	142.501		2.10293	2.32835	2.15686		0.225418		0
bta-mir-196b*	27	24	22		5.59332	4.85929	4.39079		0.819104	0.767845	0.731652		0.0874516		0
bta-mir-197	6	9	1		1.24296	1.82223	0.199581		0.350821	0.450593	0.0790297		0.371563		0
bta-mir-197*	0	1	2		0	0.20247	0.399163		0	0.0800744	0.145868		0.145868		0
bta-mir-199a-1	121	13394	141		25.0663	2711.89	28.141		1.41608	3.43343	1.4645		2.01735		1
bta-mir-199a-1*	0	3	0		0	0.607411	0		0	0.206127	0		0.206127		0
bta-miR-199a-3p	118	13830	146		24.4449	2800.17	29.1389		1.4056	3.44734	1.47913		2.04174		1
bta-miR-199a-5p	0	3	0		0	0.607411	0		0	0.206127	0		0.206127		0
bta-mir-199b*	Not detected	Not detected	Not detected
bta-miR-199b-3p	118	13830	146		24.4449	2800.17	29.1389		1.4056	3.44734	1.47913		2.04174		1
bta-miR-19a	6	3	6		1.24296	0.607411	1.19749		0.350821	0.206127	0.341926		0.144694		0
bta-mir-19a*	Not detected	Not detected	Not detected
bta-miR-19b	53	236	74		10.9795	47.783	14.769		1.07844	1.68827	1.1978		0.609831		1
bta-mir-19b*	Not detected	Not detected	Not detected
bta-miR-200a	528	1027	619		109.38	207.937	123.541		2.04289	2.32002	2.09531		0.277124		0
bta-mir-200a*	7	2	3		1.45012	0.404941	0.598744		0.389187	0.147658	0.203779		0.241529		0
bta-miR-200b	321	548	393		66.4983	110.954	78.4354		1.82929	2.04904	1.90001		0.219746		0
bta-mir-200b*	44	58	32		9.11503	11.7433	6.3866		1.00497	1.10528	0.868445		0.236837		0
bta-miR-200c	0	0	2		0	0	0.399163		0	0	0.145868		0.145868		0
bta-mir-200c*	Not detected	Not detected	Not detected
bta-mir-202-3p	0	0	1		0	0	0.199581		0	0	0.0790297		0.0790297		0
bta-mir-202-5p	0	1	0		0	0.20247	0		0	0.0800744	0		0.0800744		0
bta-miR-204	0	3	0		0	0.607411	0		0	0.206127	0		0.206127		0
bta-mir-204*	Not detected	Not detected	Not detected
bta-miR-205	0	219	0		0	44.341	0		0	1.65649	0		1.65649		1
bta-mir-205*	Not detected	Not detected	Not detected
bta-mir-206	1	506	5		0.20716	102.45	0.997906		0.0817648	2.01473	0.300575		1.93297		1
bta-mir-208a	0	0	1		0	0	0.199581		0	0	0.0790297		0.0790297		0
bta-miR-20a	166	343	227		34.3885	69.4474	45.305		1.54886	1.84786	1.66563		0.299002		0
bta-mir-20a*	0	4	8		0	0.809882	1.59665		0	0.25765	0.414413		0.414413		NA
bta-miR-21	150734	191522	212616		31226	38777.5	42434.2		4.49453	4.58859	4.62773		0.133195		0
bta-mir-21*	1668	1881	866		345.543	380.847	172.837		2.53976	2.58189	2.24014		0.341746		0
bta-mir-212	6	80	8		1.24296	16.1976	1.59665		0.350821	1.23547	0.414413		0.884647		1
bta-miR-214	0	42	0		0	8.50376	0		0	0.977895	0		0.977895		1
bta-mir-214*	5	6	0		1.0358	1.21482	0		0.308735	0.345339	0		0.345339		0
bta-miR-215	10	17	15		2.0716	3.442	2.99372		0.487364	0.647578	0.601378		0.160214		0
bta-mir-215*	0	0	1		0	0	0.199581		0	0	0.0790297		0.0790297		0
bta-miR-218	0	1	0		0	0.20247	0		0	0.0800744	0		0.0800744		0
bta-mir-218*	Not detected	Not detected	Not detected
bta-mir-218-1	0	1	0		0	0.20247	0		0	0.0800744	0		0.0800744		0
bta-mir-219	25	382	26		5.179	77.3437	5.18911		0.790918	1.894	0.791628		1.10309		1
bta-mir-219*	5	4	2		1.0358	0.809882	0.399163		0.308735	0.25765	0.145868		0.162867		0
bta-miR-221	26967	24713	36067		5586.48	5003.65	7198.3		3.74722	3.69937	3.85729		0.157916		0
bta-mir-221*	2895	2987	2247		599.728	604.779	448.459		2.77868	2.78231	2.65269		0.129624		0
bta-miR-222	10012	11721	10659		2074.08	2373.16	2127.34		3.31704	3.37551	3.32804		0.0584734		0
bta-mir-222*	3	9	3		0.62148	1.82223	0.598744		0.209911	0.450593	0.203779		0.246814		0
bta-mir-223	0	216	0		0	43.7336	0		0	1.65063	0		1.65063		1
bta-mir-223*	0	5	0		0	1.01235	0		0	0.303704	0		0.303704		NA
bta-mir-22-3p	688	739	818		142.526	149.626	163.257		2.15693	2.1779	2.21553		0.0585946		0
bta-mir-224	1900	1853	2154		393.604	375.178	429.898		2.59616	2.57539	2.63437		0.0589815		0
bta-mir-224	1900	1853	2154		393.604	375.178	429.898		2.59616	2.57539	2.63437		0.0589815		0
bta-mir-224*	2	13	1		0.41432	2.63212	0.199581		0.150548	0.56016	0.0790297		0.48113		1
bta-miR-22-5p	106	70	78		21.9589	14.1729	15.5673		1.36095	1.18107	1.21925		0.179882		0
bta-miR-23a	2187	2703	1747		453.059	547.278	348.668		2.65711	2.739	2.54366		0.195344		0
bta-mir-23a*	93	38	24		19.2659	7.69388	4.78995		1.30677	0.939213	0.762675		0.54409		1
bta-miR-23b	862	1356	896		178.572	274.55	178.825		2.25424	2.4402	2.25485		0.185962		0
bta-mir-23b*	2247	983	466		465.488	199.028	93.0049		2.66884	2.30109	1.97315		0.69569		1
bta-mir-24-1	13072	17011	10430		2707.99	3444.22	2081.63		3.43281	3.53722	3.31861		0.218605		0
bta-mir-24-1*	15	6	3		3.1074	1.21482	0.598744		0.613567	0.345339	0.203779		0.409788		0
bta-mir-24-2*	35	19	22		7.2506	3.84694	4.39079		0.916485	0.685467	0.731652		0.231018		0
bta-miR-24-2-3p	13048	16983	10427		2703.02	3438.56	2081.03		3.43201	3.5365	3.31849		0.218014		0
bta-miR-25	16560	25016	29308		3430.57	5065	5849.33		3.53549	3.70467	3.76718		0.231688		0
bta-mir-25*	2365	1844	939		489.933	373.355	187.407		2.69102	2.57328	2.2751		0.415926		0
bta-miR-26a	3666	4802	2565		759.448	972.263	511.926		2.88107	2.98823	2.71005		0.278176		0
bta-mir-26a*	0	1	0		0	0.20247	0		0	0.0800744	0		0.0800744		0
bta-mir-26a-1	3766	4939	2654		780.164	1000	529.689		2.89274	3.00043	2.72484		0.275595		0
bta-mir-26a-1*	25	23	11		5.179	4.65682	2.19539		0.790918	0.752572	0.504524		0.286394		0
bta-miR-26b	3864	4883	3800		800.466	988.663	758.409		2.90388	2.99549	2.88048		0.115012		0
bta-mir-26b*	Not detected	Not detected	Not detected
bta-miR-27a	12	20	14		2.48592	4.04941	2.79414		0.542317	0.703241	0.579113		0.160923		0
bta-mir-27a*	73	22	9		15.1227	4.45435	1.79623		1.20744	0.736743	0.446573		0.760864		1
bta-miR-27b	667	564	644		138.176	114.193	128.53		2.14356	2.06143	2.11237		0.0821359		0
bta-mir-27b*	237	267	99		49.0969	54.0596	19.7585		1.69981	1.74083	1.3172		0.423636		1
bta-mir-28	874	956	1133		181.058	193.562	226.126		2.26021	2.28906	2.35627		0.096057		0
bta-mir-28*	190	232	320		39.3604	46.9731	63.866		1.60596	1.681	1.81202		0.206062		0
bta-mir-292	1	0	12		0.20716	0	2.39498		0.0817648	0	0.530837		0.530837		1
bta-miR-29a	43642	44850	44968		9040.87	9080.8	8974.77		3.95626	3.95817	3.95307		0.0051001		0
bta-mir-29a*	19	12	8		3.93604	2.42965	1.59665		0.693378	0.535249	0.414413		0.278965		0
bta-miR-29b	570	701	803		118.081	141.932	160.264		2.07584	2.15513	2.20754		0.131694		0
bta-mir-29b*	2	0	0		0.41432	0	0		0.150548	0	0		0.150548		0
bta-mir-29b-1	5	707	802		1.0358	143.147	160.064		0.308735	2.1588	2.207		1.89826		1
bta-mir-29b-1*	5	3	0		1.0358	0.607411	0		0.308735	0.206127	0		0.308735		0
bta-mir-29b-2-3p	1	0	1		0.20716	0	0.199581		0.0817648	0	0.0790297		0.0817648		0
bta-mir-29b-2-5p	2	0	0		0.41432	0	0		0.150548	0	0		0.150548		0
bta-miR-29c	63	59	38		13.0511	11.9458	7.58409		1.14771	1.11213	0.933694		0.214015		0
bta-mir-29c*	2	0	4		0.41432	0	0.798325		0.150548	0	0.254868		0.254868		0
bta-mir-301a	139	112	49		28.7952	22.6767	9.77948		1.47415	1.37432	1.0326		0.441549		1
bta-mir-301a*	2	64	5		0.41432	12.9581	0.997906		0.150548	1.14483	0.300575		0.994279		1
bta-mir-301b	0	2	0		0	0.404941	0		0	0.147658	0		0.147658		0
bta-mir-302a	2	0	0		0.41432	0	0		0.150548	0	0		0.150548		0
bta-mir-302c	2	0	0		0.41432	0	0		0.150548	0	0		0.150548		0
bta-mir-30a*	1676	1872	1736		347.2	379.025	346.473		2.54183	2.57981	2.54092		0.0388906		0
bta-miR-30a-5p	2943	4719	4657		609.671	955.458	929.45		2.78581	2.98067	2.96869		0.194858		0
bta-miR-30b	0	1	1		0	0.20247	0.199581		0	0.0800744	0.0790297		0.0800744		0
bta-mir-30b*	51	64	16		10.5652	12.9581	3.1933		1.06315	1.14483	0.622556		0.522271		1
bta-mir-30c-2	310	277	195		64.2196	56.0843	38.9183		1.81438	1.75652	1.60117		0.213205		0
bta-mir-30c-2*	23	19	29		4.76468	3.84694	5.78786		0.760775	0.685467	0.831733		0.146265		0
bta-miR-30d	3487	5015	5476		722.366	1015.39	1092.91		2.85936	3.00706	3.03898		0.179622		0
bta-mir-30d*	4	0	4		0.828639	0	0.798325		0.262128	0	0.254868		0.262128		0
bta-miR-320	8008	7324	6715		1658.94	1482.89	1340.19		3.22009	3.1714	3.12749		0.0926016		0
bta-mir-324-3p	2	2	1		0.41432	0.404941	0.199581		0.150548	0.147658	0.0790297		0.0715179		0
bta-mir-324-5p	2	1	2		0.41432	0.20247	0.399163		0.150548	0.0800744	0.145868		0.0704732		0
bta-mir-328*	2	6	11		0.41432	1.21482	2.19539		0.150548	0.345339	0.504524		0.353977		0
bta-mir-330	125	138	91		25.895	27.9409	18.1619		1.42967	1.46151	1.28244		0.179074		0
bta-mir-330*	1	0	0		0.20716	0	0		0.0817648	0	0		0.0817648		0
bta-miR-331	59	111	78		12.2224	22.4742	15.5673		1.12131	1.37059	1.21925		0.24928		0
bta-mir-331*	22	42	17		4.55752	8.50376	3.39288		0.744881	0.977895	0.64275		0.335146		0
bta-mir-338	35	67	62		7.2506	13.5655	12.374		0.916485	1.16333	1.12626		0.246841		0
bta-mir-338*	7	6	3		1.45012	1.21482	0.598744		0.389187	0.345339	0.203779		0.185408		0
bta-mir-339	41	45	80		8.49355	9.11117	15.9665		0.977429	1.0048	1.22959		0.252163		0
bta-mir-33a	418	441	391		86.5928	89.2895	78.0363		1.94247	1.95564	1.89783		0.0578105		0
bta-mir-33a*	0	2	2		0	0.404941	0.399163		0	0.147658	0.145868		0.147658		0
bta-mir-33b-3p	0	0	1		0	0	0.199581		0	0	0.0790297		0.0790297		0
bta-mir-33b-5p	0	1	0		0	0.20247	0		0	0.0800744	0		0.0800744		0
bta-mir-340	2353	2641	2420		487.447	534.724	482.987		2.68882	2.72894	2.68483		0.044108		0
bta-mir-340*	0	1	0		0	0.20247	0		0	0.0800744	0		0.0800744		0
bta-miR-342	1032	1309	918		213.789	265.034	183.216		2.33201	2.42494	2.26533		0.15961		0
bta-mir-342*	17	45	28		3.52172	9.11117	5.58828		0.655303	1.0048	0.818772		0.349498		0
bta-miR-345	6	9	13		1.24296	1.82223	2.59456		0.350821	0.450593	0.555645		0.204824		0
bta-mir-345*	727	812	570		150.605	164.406	113.761		2.18071	2.21855	2.0598		0.158756		0
bta-mir-346	5	9	15		1.0358	1.82223	2.99372		0.308735	0.450593	0.601378		0.292643		0
bta-mir-346*	5	6	1		1.0358	1.21482	0.199581		0.308735	0.345339	0.0790297		0.266309		0
bta-miR-34a	57	86	78		11.8081	17.4125	15.5673		1.10749	1.26511	1.21925		0.157627		0
bta-mir-34a*	18	16	8		3.72888	3.23953	1.59665		0.674758	0.627317	0.414413		0.260345		0
bta-mir-34b*	Not detected	Not detected	Not detected
bta-miR-34c	19	32	23		3.93604	6.47905	4.59037		0.693378	0.873847	0.747441		0.180468		0
bta-mir-34c*	Not detected	Not detected	Not detected
bta-miR-361	52	186	155		10.7723	37.6595	30.9351		1.07086	1.58726	1.50427		0.516394		1
bta-mir-361*	10	11	17		2.0716	2.22717	3.39288		0.487364	0.508822	0.64275		0.155385		0
bta-mir-362	6	3	1		1.24296	0.607411	0.199581		0.350821	0.206127	0.0790297		0.271792		0
bta-mir-362*	1	0	4		0.20716	0	0.798325		0.0817648	0	0.254868		0.254868		0
bta-miR-365	193	228	293		39.9819	46.1633	58.4773		1.61259	1.6736	1.77435		0.16176		0
bta-mir-365*	542	474	152		112.281	95.971	30.3364		2.05416	1.98664	1.49605		0.558107		1
bta-mir-374	127	263	141		26.3093	53.2497	28.141		1.43631	1.7344	1.4645		0.298087		0
bta-mir-374*	4	6	8		0.828639	1.21482	1.59665		0.262128	0.345339	0.414413		0.152285		0
bta-miR-374a	92	113	118		19.0587	22.8792	23.5506		1.3023	1.37802	1.39006		0.087759		0
bta-mir-374a*	24	31	25		4.97184	6.27658	4.98953		0.776108	0.861927	0.777393		0.0858196		0
bta-mir-375	16	115	28		3.31456	23.2841	5.58828		0.634936	1.38532	0.818772		0.750386		1
bta-mir-376b	0	0	1		0	0	0.199581		0	0	0.0790297		0.0790297		0
bta-mir-378	44317	58091	34168		9180.7	11761.7	6819.29		3.96292	4.07051	3.8338		0.236704		0
bta-mir-378*	2	3	4		0.41432	0.607411	0.798325		0.150548	0.206127	0.254868		0.104321		0
bta-mir-383	0	17	0		0	3.442	0		0	0.647578	0		0.647578		1
bta-mir-409	0	0	1		0	0	0.199581		0	0	0.0790297		0.0790297		0
bta-mir-421	29	36	23		6.00764	7.28894	4.59037		0.845572	0.918499	0.747441		0.171058		0
bta-miR-423	1140	1021	1322		236.162	206.722	263.846		2.37505	2.31748	2.42299		0.105511		0
bta-mir-423*	12979	16224	10806		2688.73	3284.88	2156.68		3.42971	3.51665	3.33399		0.182666		0
bta-miR-425-3p	25	35	33		5.179	7.08646	6.58618		0.790918	0.907759	0.880023		0.116841		0
bta-miR-425-5p	44	68	64		9.11503	13.768	12.7732		1.00497	1.16932	1.13903		0.164354		0
bta-mir-429	41	195	67		8.49355	39.4817	13.3719		0.977429	1.60726	1.15752		0.62983		1
bta-mir-449a	74	125	160		15.3298	25.3088	31.933		1.21298	1.4201	1.51763		0.30465		0
bta-mir-449b	43	51	34		8.90787	10.326	6.78576		0.99598	1.05408	0.891301		0.162775		0
bta-mir-449c	13	15	15		2.69308	3.03706	2.99372		0.567389	0.606065	0.601378		0.0386763		0
bta-mir-451	0	288	1		0	58.3115	0.199581		0	1.77314	0.0790297		1.77314		1
bta-mir-452	4536	7603	4352		939.677	1539.38	868.578		2.97344	3.18763	2.93931		0.24832		0
bta-mir-452*	8	16	9		1.65728	3.23953	1.79623		0.424437	0.627317	0.446573		0.20288		0
bta-mir-454	0	88	0		0	17.8174	0		0	1.27456	0		1.27456		1
bta-mir-454*	1	7	4		0.20716	1.41729	0.798325		0.0817648	0.383329	0.254868		0.301565		0
bta-miR-455	72	90	114		14.9155	18.2223	22.7523		1.20182	1.28381	1.37571		0.173884		0
bta-mir-455*	4	3	4		0.828639	0.607411	0.798325		0.262128	0.206127	0.254868		0.0560011		0
bta-miR-484	1	2	2		0.20716	0.404941	0.399163		0.0817648	0.147658	0.145868		0.0658933		0
bta-mir-484*	Not detected	Not detected	Not detected
bta-mir-486	29	27	25		6.00764	5.4667	4.98953		0.845572	0.810683	0.777393		0.0681786		0
bta-mir-491	4	0	2		0.828639	0	0.399163		0.262128	0	0.145868		0.262128		0
bta-mir-491*	0	0	1		0	0	0.199581		0	0	0.0790297		0.0790297		0
bta-mir-494	0	0	2		0	0	0.399163		0	0	0.145868		0.145868		0
bta-miR-497	91	130	122		18.8515	26.3212	24.3489		1.29779	1.4365	1.40396		0.138705		0
bta-mir-497*	Not detected	Not detected	Not detected
bta-miR-499	10	11	8		2.0716	2.22717	1.59665		0.487364	0.508822	0.414413		0.094409		0
bta-mir-499*	Not detected	Not detected	Not detected
bta-mir-502	14	23	21		2.90024	4.65682	4.19121		0.591091	0.752572	0.715268		0.161481		0
bta-mir-502*	0	1	0		0	0.20247	0		0	0.0800744	0		0.0800744		0
bta-mir-502a-2	22	25	21		4.55752	5.06176	4.19121		0.744881	0.782599	0.715268		0.0673304		0
bta-mir-502b	2	1	1		0.41432	0.20247	0.199581		0.150548	0.0800744	0.0790297		0.0715179		0
bta-mir-504	162	146	187		33.5599	29.5607	37.3217		1.53857	1.48516	1.58344		0.0982817		0
bta-mir-504*	4	3	2		0.828639	0.607411	0.399163		0.262128	0.206127	0.145868		0.11626		0
bta-miR-532	126	131	178		26.1021	26.5236	35.5255		1.433	1.43971	1.5626		0.129592		0
bta-mir-532*	5	1	3		1.0358	0.20247	0.598744		0.308735	0.0800744	0.203779		0.228661		0
bta-mir-592	0	2	1		0	0.404941	0.199581		0	0.147658	0.0790297		0.147658		0
bta-mir-599	2	0	0		0.41432	0	0		0.150548	0	0		0.150548		0
bta-mir-615	3	13	2		0.62148	2.63212	0.399163		0.209911	0.56016	0.145868		0.414291		0
bta-mir-615*	3	2	6		0.62148	0.404941	1.19749		0.209911	0.147658	0.341926		0.194268		0
bta-mir-628	4	1	0		0.828639	0.20247	0		0.262128	0.0800744	0		0.262128		0
bta-mir-628*	2	0	0		0.41432	0	0		0.150548	0	0		0.150548		0
bta-miR-660	169	250	280		35.01	50.6176	55.8828		1.55642	1.7128	1.75498		0.198557		0
bta-mir-660*	Not detected	Not detected	Not detected
bta-miR-7	647	1138	1079		134.032	230.411	215.348		2.13044	2.36438	2.33515		0.233947		0
bta-mir-7*	Not detected	Not detected	Not detected
bta-mir-7-2	637	1127	1073		131.961	228.184	214.151		2.12372	2.36018	2.33274		0.236461		0
bta-mir-7-2*	2	14	3		0.41432	2.83459	0.598744		0.150548	0.583718	0.203779		0.433171		1
bta-mir-760	311	444	365		64.4267	89.8969	72.8472		1.81576	1.95855	1.86833		0.142794		0
bta-mir-760*	1	0	0		0.20716	0	0		0.0817648	0	0		0.0817648		0
bta-mir-763	6	5	3		1.24296	1.01235	0.598744		0.350821	0.303704	0.203779		0.147042		0
bta-mir-769	26	37	41		5.38616	7.49141	8.18283		0.80524	0.92898	0.962977		0.157737		0
bta-mir-769*	13	13	10		2.69308	2.63212	1.99581		0.567389	0.56016	0.476515		0.0908738		0
bta-mir-7a-1	607	1059	1024		125.746	214.416	204.371		2.10293	2.33328	2.31254		0.230344		0
bta-mir-7a-1*	8	6	6		1.65728	1.21482	1.19749		0.424437	0.345339	0.341926		0.0825107		0
bta-mir-874-3p	0	0	2		0	0	0.399163		0	0	0.145868		0.145868		0
bta-mir-874-5p	0	0	1		0	0	0.199581		0	0	0.0790297		0.0790297		0
bta-mir-885	110	167	81		22.7876	33.8126	16.1661		1.37635	1.54174	1.23467		0.307065		0
bta-mir-885*	0	2	1		0	0.404941	0.199581		0	0.147658	0.0790297		0.147658		0
bta-mir-9-2-3p	370	409	375		76.6491	82.8104	74.843		1.89014	1.9233	1.87992		0.0433825		0
bta-mir-9-2-5p	371	980	961		76.8563	198.421	191.798		1.89129	2.29977	2.2851		0.408477		0
bta-mir-92a-1	1226	2066	2269		253.978	418.304	452.85		2.4065	2.62253	2.65691		0.25041		0
bta-mir-92a-1*	410	201	56		84.9355	40.6966	11.1766		1.93417	1.6201	1.08552		0.848649		1
bta-mir-92b	1193	1482	1576		247.142	300.061	314.54		2.3947	2.47865	2.49905		0.104355		0
bta-mir-92b*	106	137	63		21.9589	27.7384	12.5736		1.36095	1.45846	1.1327		0.325768		0
bta-miR-93	1003	2420	1887		207.781	489.978	376.61		2.31969	2.69106	2.57704		0.371371		0
bta-mir-93*	9	12	7		1.86444	2.42965	1.39707		0.45704	0.535249	0.379681		0.155569		0
bta-mir-9-3-3p	376	414	381		77.8921	83.8228	76.0405		1.89703	1.92851	1.88672		0.0417935		0
bta-mir-9-3-5p	413	1060	1024		85.557	214.619	204.371		1.9373	2.33369	2.31254		0.396384		0
bta-mir-95	1	0	0		0.20716	0	0		0.0817648	0	0		0.0817648		0
bta-mir-96	27	42	49		5.59332	8.50376	9.77948		0.819104	0.977895	1.0326		0.213494		0
bta-miR-98	592	365	2		122.639	73.9017	0.399163		2.09215	1.87449	0.145868		1.94629		1
bta-mir-98*	2	3	1		0.41432	0.607411	0.199581		0.150548	0.206127	0.0790297		0.127097		0
bta-mir-99a	0	365	2		0	73.9017	0.399163		0	1.87449	0.145868		1.87449		1
bta-mir-99a*	0	9	0		0	1.82223	0		0	0.450593	0		0.450593		NA
bta-mit-365-2	305	332	121		63.1838	67.2202	24.1493		1.80743	1.83391	1.40053		0.433386		1
bta-mit-365-2*	193	228	294		39.9819	46.1633	58.6769		1.61259	1.6736	1.77581		0.163215		0
cfa-mir-1842	255	253	208		52.8258	51.225	41.5129		1.73099	1.71788	1.62852		0.102469		0
cfa-mir-1842*	0	3	5		0	0.607411	0.997906		0	0.206127	0.300575		0.300575		0
cfa-mir-194	20	45	34		4.1432	9.11117	6.78576		0.711233	1.0048	0.891301		0.293568		0
cfa-mir-194*	0	0	3		0	0	0.598744		0	0	0.203779		0.203779		0
hsa-mir-1277*	Not detected	Not detected	Not detected
hsa-mir-1277	12	12	10		2.48592	2.42965	1.99581		0.542317	0.535249	0.476515		0.0658025		0
hsa-mir-1468	922	884	1156		191.001	178.984	230.716		2.2833	2.25523	2.36496		0.109722		0
hsa-mir-1468*	Not detected	Not detected	Not detected
hsa-mir-320a	18059	13930	14101		3741.1	2820.41	2814.3		3.57312	3.45047	3.44952		0.123591		0
hsa-mir-320a*	Not detected	Not detected	Not detected
