# Supplementary material for: Repertoire of Bovine miRNA and miRNA-Like Small Regulatory RNAs Expressed upon Viral Infection
Source: PLoS One. 2009 Jul 27;4(7):e6349. doi: 10.1371/journal.pone.0006349 (PMC2713767; doi:10.1371/journal.pone.0006349)
Supplement: Table S3 — Summary of the expression data for newly detected cow miRNA (0.06 MB XLS) [file pone.0006349.s003.xls]

## Sheet: Supplemental_Table_S3
Supplemental_Table_S3 Summary of the expression data for newly detected cow miRNA
	Total number of sequence reads				Reads per million				LOG (Reads per million)				Range of variation between 3 samples	Significance: 1=YES, 0=NO	Mean Range	Standard Error	Upper Bound
Hairpin ID	Mock Inoculation	Sample 0.75 MOI	Sample 7.5 MOI		Mock Inoculation	Sample 0.75 MOI	Sample 7.5 MOI		Mock Inoculation	Sample 0.75 MOI	Sample 7.5 MOI				0.182046	0.00867648	0.208075
bta-mir-2370	2	4	0		0.41432	0.809882	0		0.150548	0.25765	0		0.25765	NA
bta-mir-2423	18	13	12		3.72888	2.63212	2.39498		0.674758	0.56016	0.530837		0.143921	0
bta-mir-2369	1	1	0		0.20716	0.20247	0		0.0817648	0.0800744	0		0.0817648	0
bta-mir-2364	1	3	0		0.20716	0.607411	0		0.0817648	0.206127	0		0.206127	0
bta-mir-2486	1	1	0		0.20716	0.20247	0		0.0817648	0.0800744	0		0.0817648	0
bta-mir-2486*	1	0	0		0.20716	0	0		0.0817648	0	0		0.0817648	0
bta-mir-2378	2	1	1		0.41432	0.20247	0.199581		0.150548	0.0800744	0.0790297		0.0715179	0
075_F_txt_1_258881	0	2	2		0	0.404941	0.399163		0	0.147658	0.145868		0.147658	0
bta-mir-2407	1	3	1		0.20716	0.607411	0.199581		0.0817648	0.206127	0.0790297		0.127097	0
bta-mir-2487	10	10	9		2.0716	2.0247	1.79623		0.487364	0.480683	0.446573		0.0407913	0
bta-mir-2425	1	7	7		0.20716	1.41729	1.39707		0.0817648	0.383329	0.379681		0.301565	NA
bta-mir-2425*	0	0	1		0	0	0.199581		0	0	0.0790297		0.0790297	0
bta-mir-2466	1	2	1		0.20716	0.404941	0.199581		0.0817648	0.147658	0.0790297		0.0686284	0
bta-mir-2426	0	1	2		0	0.20247	0.399163		0	0.0800744	0.145868		0.145868	0
bta-mir-2401	0	1	2		0	0.20247	0.399163		0	0.0800744	0.145868		0.145868	0
bta-mir-1940	2	3	0		0.41432	0.607411	0		0.150548	0.206127	0		0.206127	0
bta-mir-1721	6	7	5		1.24296	1.41729	0.997906		0.350821	0.383329	0.300575		0.0827542	0
bta-mir-1843	0	1	1		0	0.20247	0.199581		0	0.0800744	0.0790297		0.0800744	0
bta-mir-2325c	4	3	1		0.828639	0.607411	0.199581		0.262128	0.206127	0.0790297		0.183098	0
bta-mir-2284v	1	3	4		0.20716	0.607411	0.798325		0.0817648	0.206127	0.254868		0.173103	0
bta-mir-2475	6	37	15		1.24296	7.49141	2.99372		0.350821	0.92898	0.601378		0.578158	1
bta-mir-2447	34	41	47		7.04344	8.30129	9.38032		0.905442	0.968543	1.01621		0.110769	0
bta-mir-2394	0	2	2		0	0.404941	0.399163		0	0.147658	0.145868		0.147658	0
bta-mir-2471-3p	1	2	1		0.20716	0.404941	0.199581		0.0817648	0.147658	0.0790297		0.0686284	0
bta-mir-2471-5p	1	1	0		0.20716	0.20247	0		0.0817648	0.0800744	0		0.0817648	0
bta-mir-2433	6	23	16		1.24296	4.65682	3.1933		0.350821	0.752572	0.622556		0.401751	1
bta-mir-199c	5	781	10		1.0358	158.129	1.99581		0.308735	2.20175	0.476515		1.89302	1
bta-mir-2286	1	2	0		0.20716	0.404941	0		0.0817648	0.147658	0		0.147658	0
bta-mir-2289	1	3	4		0.20716	0.607411	0.798325		0.0817648	0.206127	0.254868		0.173103	0
bta-mir-2464-3p	0	3	0		0	0.607411	0		0	0.206127	0		0.206127	0
bta-mir-2464-5p	0	2	0		0	0.404941	0		0	0.147658	0		0.147658	0
bta-mir-2284o	1	1	1		0.20716	0.20247	0.199581		0.0817648	0.0800744	0.0790297		0.00273511	0
bta-mir-2330	13	12	9		2.69308	2.42965	1.79623		0.567389	0.535249	0.446573		0.120815	0
bta-mir-2330*	0	1	0		0	0.20247	0		0	0.0800744	0		0.0800744	0
bta-mir-2338	5	5	1		1.0358	1.01235	0.199581		0.308735	0.303704	0.0790297		0.229705	NA
bta-mir-2288	7	4	6		1.45012	0.809882	1.19749		0.389187	0.25765	0.341926		0.131537	0
bta-mir-2430	0	1	1		0	0.20247	0.199581		0	0.0800744	0.0790297		0.0800744	0
bta-mir-2422	101	144	79		20.9231	29.1557	15.7669		1.3409	1.47937	1.22445		0.254917	1
bta-mir-2300a-5p	3	5	8		0.62148	1.01235	1.59665		0.209911	0.303704	0.414413		0.204502	0
bta-mir-2440	1	2	8		0.20716	0.404941	1.59665		0.0817648	0.147658	0.414413		0.332649	NA
75_F_txt_1_184245	0	5	4		0	1.01235	0.798325		0	0.303704	0.254868		0.303704	NA
bta-mir-2455	2	1	1		0.41432	0.20247	0.199581		0.150548	0.0800744	0.0790297		0.0715179	0
bta-mir-2284d	45	34	56		9.32219	6.88399	11.1766		1.01377	0.896746	1.08552		0.188778	0
bta-mir-2332	2	4	10		0.41432	0.809882	1.99581		0.150548	0.25765	0.476515		0.325967	1
bta-mir-2336	5	0	5		1.0358	0	0.997906		0.308735	0	0.300575		0.308735	NA
bta-mir-2328-3p	0	2	1		0	0.404941	0.199581		0	0.147658	0.0790297		0.147658	0
bta-mir-2328-5p	2	1	3		0.41432	0.20247	0.598744		0.150548	0.0800744	0.203779		0.123704	0
bta-mir-2350	0	4	2		0	0.809882	0.399163		0	0.25765	0.145868		0.25765	NA
bta-mir-2451	1	0	2		0.20716	0	0.399163		0.0817648	0	0.145868		0.145868	0
bta-mir-2296	2	6	5		0.41432	1.21482	0.997906		0.150548	0.345339	0.300575		0.194791	0
bta-mir-2285a	5	17	12		1.0358	3.442	2.39498		0.308735	0.647578	0.530837		0.338843	1
bta-mir-2363-1	0	1	2		0	0.20247	0.399163		0	0.0800744	0.145868		0.145868	0
bta-mir-2452	10	5	3		2.0716	1.01235	0.598744		0.487364	0.303704	0.203779		0.283586	1
bta-mir-2414	1	3	1		0.20716	0.607411	0.199581		0.0817648	0.206127	0.0790297		0.127097	0
bta-mir-2331	1	0	3		0.20716	0	0.598744		0.0817648	0	0.203779		0.203779	0
bta-mir-2331*	1	0	0		0.20716	0	0		0.0817648	0	0		0.0817648	0
bta-mir-2320	71	118	79		14.7083	23.8915	15.7669		1.19613	1.39605	1.22445		0.199921	0
bta-mir-2320*	4	6	6		0.828639	1.21482	1.19749		0.262128	0.345339	0.341926		0.0832109	0
bta-mir-2460	0	1	1		0	0.20247	0.199581		0	0.0800744	0.0790297		0.0800744	0
bta-mir-2397	13	3	6		2.69308	0.607411	1.19749		0.567389	0.206127	0.341926		0.361261	1
bta-mir-2397*	0	0	1		0	0	0.199581		0	0	0.0790297		0.0790297	0
bta-mir-2347	1	4	2		0.20716	0.809882	0.399163		0.0817648	0.25765	0.145868		0.175885	0
bta-mir-2465	2	0	3		0.41432	0	0.598744		0.150548	0	0.203779		0.203779	0
bta-mir-2284t-3p	3	8	2		0.62148	1.61976	0.399163		0.209911	0.418262	0.145868		0.272394	NA
bta-mir-2284t-5p	1	6	8		0.20716	1.21482	1.59665		0.0817648	0.345339	0.414413		0.332649	NA
bta-mir-2461-3p	1	0	1		0.20716	0	0.199581		0.0817648	0	0.0790297		0.0817648	0
bta-mir-2461-5p	0	0	2		0	0	0.399163		0	0	0.145868		0.145868	0
bta-mir-2284f	20	22	31		4.1432	4.45435	6.18702		0.711233	0.736743	0.856549		0.145316	0
bta-mir-2284f*	2	2	2		0.41432	0.404941	0.399163		0.150548	0.147658	0.145868		0.00467942	0
bta-mir-2284r	2	0	4		0.41432	0	0.798325		0.150548	0	0.254868		0.254868	NA
bta-mir-2311	1	3	7		0.20716	0.607411	1.39707		0.0817648	0.206127	0.379681		0.297916	NA
bta-mir-2345	12	1	1		2.48592	0.20247	0.199581		0.542317	0.0800744	0.0790297		0.463288	1
bta-mir-1434	5	6	1		1.0358	1.21482	0.199581		0.308735	0.345339	0.0790297		0.266309	NA
bta-mir-1434*	1	0	0		0.20716	0	0		0.0817648	0	0		0.0817648	0
bta-mir-2302	1	0	2		0.20716	0	0.399163		0.0817648	0	0.145868		0.145868	0
bta-mir-2284i	1	0	1		0.20716	0	0.199581		0.0817648	0	0.0790297		0.0817648	0
bta-mir-2284b	3	2	1		0.62148	0.404941	0.199581		0.209911	0.147658	0.0790297		0.130882	0
bta-mir-2342	1	1	0		0.20716	0.20247	0		0.0817648	0.0800744	0		0.0817648	0
bta-mir-2400	7	19	16		1.45012	3.84694	3.1933		0.389187	0.685467	0.622556		0.29628	1
bta-mir-2450b	1	6	6		0.20716	1.21482	1.19749		0.0817648	0.345339	0.341926		0.263574	NA
bta-mir-664	2	8	3		0.41432	1.61976	0.598744		0.150548	0.418262	0.203779		0.267714	NA
bta-mir-2379	2	8	2		0.41432	1.61976	0.399163		0.150548	0.418262	0.145868		0.272394	NA
bta-mir-2402	1	3	0		0.20716	0.607411	0		0.0817648	0.206127	0		0.206127	0
bta-mir-2368-3p	0	2	1		0	0.404941	0.199581		0	0.147658	0.0790297		0.147658	0
bta-mir-2368-5p	1	3	1		0.20716	0.607411	0.199581		0.0817648	0.206127	0.0790297		0.127097	0
bta-mir-2299-3p	8	7	9		1.65728	1.41729	1.79623		0.424437	0.383329	0.446573		0.0632438	0
bta-mir-2299-5p	5	8	8		1.0358	1.61976	1.59665		0.308735	0.418262	0.414413		0.109527	0
bta-mir-2456	2	0	1		0.41432	0	0.199581		0.150548	0	0.0790297		0.150548	0
bta-mir-2489	8	0	1		1.65728	0	0.199581		0.424437	0	0.0790297		0.424437	NA
bta-mir-2285b	26	27	33		5.38616	5.4667	6.58618		0.80524	0.810683	0.880023		0.0747837	0
bta-mir-2449	4	2	4		0.828639	0.404941	0.798325		0.262128	0.147658	0.254868		0.11447	0
bta-mir-2418	4	6	2		0.828639	1.21482	0.399163		0.262128	0.345339	0.145868		0.199471	0
bta-mir-2292	5	4	1		1.0358	0.809882	0.199581		0.308735	0.25765	0.0790297		0.229705	NA
bta-mir-2284a	2	1	0		0.41432	0.20247	0		0.150548	0.0800744	0		0.150548	0
bta-mir-2478	2	6	7		0.41432	1.21482	1.39707		0.150548	0.345339	0.379681		0.229133	NA
bta-mir-2383	3	3	2		0.62148	0.607411	0.399163		0.209911	0.206127	0.145868		0.0640433	0
bta-mir-2341	2	1	0		0.41432	0.20247	0		0.150548	0.0800744	0		0.150548	0
Cnt_F_txt_2_67463	2	3	0		0.41432	0.607411	0		0.150548	0.206127	0		0.206127	0
bta-mir-2322	2	3	0		0.41432	0.607411	0		0.150548	0.206127	0		0.206127	0
bta-mir-2300b-3p	3	5	8		0.62148	1.01235	1.59665		0.209911	0.303704	0.414413		0.204502	0
bta-mir-2450c	13	24	14		2.69308	4.85929	2.79414		0.567389	0.767845	0.579113		0.200457	0
bta-mir-2435	2	0	1		0.41432	0	0.199581		0.150548	0	0.0790297		0.150548	0
bta-mir-2372	4	4	1		0.828639	0.809882	0.199581		0.262128	0.25765	0.0790297		0.183098	0
bta-mir-2432	5	0	1		1.0358	0	0.199581		0.308735	0	0.0790297		0.308735	NA
bta-mir-2424-1	5	5	5		1.0358	1.01235	0.997906		0.308735	0.303704	0.300575		0.00815982	0
bta-mir-2424-2	4	0	3		0.828639	0	0.598744		0.262128	0	0.203779		0.262128	NA
bta-mir-2360	7	2	1		1.45012	0.404941	0.199581		0.389187	0.147658	0.0790297		0.310158	NA
bta-mir-2284m	3	4	3		0.62148	0.809882	0.598744		0.209911	0.25765	0.203779		0.0538713	0
bta-mir-2416	9	15	11		1.86444	3.03706	2.19539		0.45704	0.606065	0.504524		0.149025	0
bta-mir-1603	1	4	6		0.20716	0.809882	1.19749		0.0817648	0.25765	0.341926		0.260162	NA
bta-mir-2284j	8	1	4		1.65728	0.20247	0.798325		0.424437	0.0800744	0.254868		0.344363	NA
bta-mir-2297	10	0	3		2.0716	0	0.598744		0.487364	0	0.203779		0.487364	1
bta-mir-2315	2	9	4		0.41432	1.82223	0.798325		0.150548	0.450593	0.254868		0.300045	NA
bta-mir-2284p	25	25	24		5.179	5.06176	4.78995		0.790918	0.782599	0.762675		0.0282431	0
bta-mir-2367	12	13	6		2.48592	2.63212	1.19749		0.542317	0.56016	0.341926		0.218233	1
bta-mir-2367*	2	0	1		0.41432	0	0.199581		0.150548	0	0.0790297		0.150548	0
bta-mir-2371	4	7	6		0.828639	1.41729	1.19749		0.262128	0.383329	0.341926		0.121201	0
bta-mir-2284g	6	7	7		1.24296	1.41729	1.39707		0.350821	0.383329	0.379681		0.0325079	0
bta-mir-2463	2	1	0		0.41432	0.20247	0		0.150548	0.0800744	0		0.150548	0
bta-mir-1777b	1	1	0		0.20716	0.20247	0		0.0817648	0.0800744	0		0.0817648	0
bta-mir-2308	10	28	20		2.0716	5.66917	3.99163		0.487364	0.824072	0.698242		0.336707	1
bta-mir-2284l	7	1	3		1.45012	0.20247	0.598744		0.389187	0.0800744	0.203779		0.309113	NA
bta-mir-2309	2	2	2		0.41432	0.404941	0.399163		0.150548	0.147658	0.145868		0.00467942	0
bta-mir-2373-3p	1	0	1		0.20716	0	0.199581		0.0817648	0	0.0790297		0.0817648	0
bta-mir-2373-5p	0	2	1		0	0.404941	0.199581		0	0.147658	0.0790297		0.147658	0
bta-mir-2391	0	1	1		0	0.20247	0.199581		0	0.0800744	0.0790297		0.0800744	0
bta-mir-2392	1	2	0		0.20716	0.404941	0		0.0817648	0.147658	0		0.147658	0
bta-mir-2393	1	1	0		0.20716	0.20247	0		0.0817648	0.0800744	0		0.0817648	0
bta-mir-2467-3p	0	3	1		0	0.607411	0.199581		0	0.206127	0.0790297		0.206127	0
bta-mir-2467-5p	0	2	1		0	0.404941	0.199581		0	0.147658	0.0790297		0.147658	0
bta-mir-2374	1	0	1		0.20716	0	0.199581		0.0817648	0	0.0790297		0.0817648	0
bta-mir-2349	1	0	2		0.20716	0	0.399163		0.0817648	0	0.145868		0.145868	0
bta-mir-1814a	2	5	1		0.41432	1.01235	0.199581		0.150548	0.303704	0.0790297		0.224674	NA
bta-mir-2408	24	64	45		4.97184	12.9581	8.98116		0.776108	1.14483	0.999181		0.368719	1
bta-mir-2448	18	24	25		3.72888	4.85929	4.98953		0.674758	0.767845	0.777393		0.102635	0
bta-mir-2448*	4	4	3		0.828639	0.809882	0.598744		0.262128	0.25765	0.203779		0.0583492	0
bta-mir-2470	0	1	1		0	0.20247	0.199581		0	0.0800744	0.0790297		0.0800744	0
bta-mir-2388	13	17	6		2.69308	3.442	1.19749		0.567389	0.647578	0.341926		0.305652	1
bta-mir-2388*	0	0	2		0	0	0.399163		0	0	0.145868		0.145868	0
bta-mir-2385	2	2	0		0.41432	0.404941	0		0.150548	0.147658	0		0.150548	0
bta-mir-2405	0	1	1		0	0.20247	0.199581		0	0.0800744	0.0790297		0.0800744	0
bta-mir-2295	0	1	1		0	0.20247	0.199581		0	0.0800744	0.0790297		0.0800744	0
bta-mir-2317	2	0	3		0.41432	0	0.598744		0.150548	0	0.203779		0.203779	0
bta-mir-2312	8	1	4		1.65728	0.20247	0.798325		0.424437	0.0800744	0.254868		0.344363	NA
bta-mir-2298	0	1	1		0	0.20247	0.199581		0	0.0800744	0.0790297		0.0800744	0
bta-mir-1777a	1	1	0		0.20716	0.20247	0		0.0817648	0.0800744	0		0.0817648	0
bta-mir-2445	1	1	0		0.20716	0.20247	0		0.0817648	0.0800744	0		0.0817648	0
bta-mir-1584	2	3	0		0.41432	0.607411	0		0.150548	0.206127	0		0.206127	0
bta-mir-2444	1	1	1		0.20716	0.20247	0.199581		0.0817648	0.0800744	0.0790297		0.00273511	0
bta-mir-2321	0	1	1		0	0.20247	0.199581		0	0.0800744	0.0790297		0.0800744	0
bta-mir-2284k	4	2	5		0.828639	0.404941	0.997906		0.262128	0.147658	0.300575		0.152917	0
bta-mir-2363-2	0	1	2		0	0.20247	0.399163		0	0.0800744	0.145868		0.145868	0
bta-mir-2362	2	4	1		0.41432	0.809882	0.199581		0.150548	0.25765	0.0790297		0.178621	0
bta-mir-2324	2	0	2		0.41432	0	0.399163		0.150548	0	0.145868		0.150548	0
bta-mir-2329-2-5p	1	1	0		0.20716	0.20247	0		0.0817648	0.0800744	0		0.0817648	0
bta-mir-2436	2	0	2		0.41432	0	0.399163		0.150548	0	0.145868		0.150548	0
bta-mir-2325a	3	0	1		0.62148	0	0.199581		0.209911	0	0.0790297		0.209911	NA
bta-mir-2326	0	1	1		0	0.20247	0.199581		0	0.0800744	0.0790297		0.0800744	0
S123_2_073970	1	1	1		0.20716	0.20247	0.199581		0.0817648	0.0800744	0.0790297		0.00273511	0
bta-mir-2353	0	4	4		0	0.809882	0.798325		0	0.25765	0.254868		0.25765	NA
bta-mir-2329-1-3p	1	1	0		0.20716	0.20247	0		0.0817648	0.0800744	0		0.0817648	0
bta-mir-2476	0	6	9		0	1.21482	1.79623		0	0.345339	0.446573		0.446573	NA
bta-mir-2386	1	1	0		0.20716	0.20247	0		0.0817648	0.0800744	0		0.0817648	0
bta-mir-2413	1	1	0		0.20716	0.20247	0		0.0817648	0.0800744	0		0.0817648	0
bta-mir-2415	2	0	2		0.41432	0	0.399163		0.150548	0	0.145868		0.150548	0
bta-mir-2412	1	1	0		0.20716	0.20247	0		0.0817648	0.0800744	0		0.0817648	0
bta-mir-2319a	3	0	3		0.62148	0	0.598744		0.209911	0	0.203779		0.209911	NA
bta-mir-2319a*	2	0	3		0.41432	0	0.598744		0.150548	0	0.203779		0.203779	0
bta-mir-2303	1	0	1		0.20716	0	0.199581		0.0817648	0	0.0790297		0.0817648	0
bta-mir-2284s	0	1	1		0	0.20247	0.199581		0	0.0800744	0.0790297		0.0800744	0
bta-mir-2485	1	0	1		0.20716	0	0.199581		0.0817648	0	0.0790297		0.0817648	0
bta-mir-2358	0	1	1		0	0.20247	0.199581		0	0.0800744	0.0790297		0.0800744	0
bta-mir-2357	2	1	0		0.41432	0.20247	0		0.150548	0.0800744	0		0.150548	0
bta-mir-2284u	1	1	0		0.20716	0.20247	0		0.0817648	0.0800744	0		0.0817648	0
bta-mir-2356	6	2	1		1.24296	0.404941	0.199581		0.350821	0.147658	0.0790297		0.271792	NA
bta-mir-2479	10	9	4		2.0716	1.82223	0.798325		0.487364	0.450593	0.254868		0.232496	1
bta-mir-2482	0	1	1		0	0.20247	0.199581		0	0.0800744	0.0790297		0.0800744	0
bta-mir-2305	1	0	1		0.20716	0	0.199581		0.0817648	0	0.0790297		0.0817648	0
bta-mir-2306	1	0	1		0.20716	0	0.199581		0.0817648	0	0.0790297		0.0817648	0
bta-mir-2293	0	1	1		0	0.20247	0.199581		0	0.0800744	0.0790297		0.0800744	0
bta-mir-2441	1	5	6		0.20716	1.01235	1.19749		0.0817648	0.303704	0.341926		0.260162	NA
bta-mir-2439	14	14	12		2.90024	2.83459	2.39498		0.591091	0.583718	0.530837		0.0602545	0
bta-mir-2439*	2	2	0		0.41432	0.404941	0		0.150548	0.147658	0		0.150548	0
bta-mir-2442	1	0	1		0.20716	0	0.199581		0.0817648	0	0.0790297		0.0817648	0
bta-mir-2285c	7	14	6		1.45012	2.83459	1.19749		0.389187	0.583718	0.341926		0.241792	1
bta-mir-2284q	6	9	9		1.24296	1.82223	1.79623		0.350821	0.450593	0.446573		0.0997716	0
bta-mir-2398	9	8	6		1.86444	1.61976	1.19749		0.45704	0.418262	0.341926		0.115113	0
bta-mir-2437	6	11	5		1.24296	2.22717	0.997906		0.350821	0.508822	0.300575		0.208247	1
bta-mir-2313	114	169	67		23.6162	34.2175	13.3719		1.39122	1.54676	1.15752		0.389243	1
bta-mir-2313*	1	0	0		0.20716	0	0		0.0817648	0	0		0.0817648	0
bta-mir-2307	32	11	34		6.62912	2.22717	6.78576		0.882474	0.508822	0.891301		0.382479	1
bta-mir-2346	23	19	12		4.76468	3.84694	2.39498		0.760775	0.685467	0.530837		0.229938	1
bta-mir-2316	17	23	13		3.52172	4.65682	2.59456		0.655303	0.752572	0.555645		0.196927	0
bta-mir-2457	10	12	14		2.0716	2.42965	2.79414		0.487364	0.535249	0.579113		0.0917487	0
bta-mir-2410	9	10	8		1.86444	2.0247	1.59665		0.45704	0.480683	0.414413		0.0662695	0
bta-mir-2389	25	24	21		5.179	4.85929	4.19121		0.790918	0.767845	0.715268		0.0756496	0
bta-mir-2318	29	13	20		6.00764	2.63212	3.99163		0.845572	0.56016	0.698242		0.285412	1
bta-mir-2454	12	15	5		2.48592	3.03706	0.997906		0.542317	0.606065	0.300575		0.30549	1
bta-mir-2454*	1	2	0		0.20716	0.404941	0		0.0817648	0.147658	0		0.147658	0
bta-mir-2361	0	1	2		0	0.20247	0.399163		0	0.0800744	0.145868		0.145868	0
bta-mir-2284c	13	11	19		2.69308	2.22717	3.79204		0.567389	0.508822	0.680521		0.171698	0
bta-mir-2395	2	3	0		0.41432	0.607411	0		0.150548	0.206127	0		0.206127	0
bta-mir-2375	0	2	1		0	0.404941	0.199581		0	0.147658	0.0790297		0.147658	0
bta-mir-2294	1	0	3		0.20716	0	0.598744		0.0817648	0	0.203779		0.203779	0
bta-mir-2333	2	0	1		0.41432	0	0.199581		0.150548	0	0.0790297		0.150548	0
bta-mir-2337	465	133	54		96.3293	26.9286	10.7774		1.98824	1.44605	1.07105		0.917195	1
bta-mir-2335	3	0	1		0.62148	0	0.199581		0.209911	0	0.0790297		0.209911	NA
bta-mir-2473	2	1	0		0.41432	0.20247	0		0.150548	0.0800744	0		0.150548	0
bta-mir-2472	1	1	1		0.20716	0.20247	0.199581		0.0817648	0.0800744	0.0790297		0.00273511	0
bta-mir-2287	0	2	1		0	0.404941	0.199581		0	0.147658	0.0790297		0.147658	0
bta-mir-2382	1	2	8		0.20716	0.404941	1.59665		0.0817648	0.147658	0.414413		0.332649	NA
bta-mir-2409	2	0	1		0.41432	0	0.199581		0.150548	0	0.0790297		0.150548	0
bta-mir-2323	0	2	2		0	0.404941	0.399163		0	0.147658	0.145868		0.147658	0
bta-mir-2365	2	1	0		0.41432	0.20247	0		0.150548	0.0800744	0		0.150548	0
S123_3_062183	0	2	1		0	0.404941	0.199581		0	0.147658	0.0790297		0.147658	0
bta-mir-2366	0	1	2		0	0.20247	0.399163		0	0.0800744	0.145868		0.145868	0
S123_3_064073	1	3	0		0.20716	0.607411	0		0.0817648	0.206127	0		0.206127	0
bta-mir-2380	1	0	2		0.20716	0	0.399163		0.0817648	0	0.145868		0.145868	0
bta-mir-2327	0	2	1		0	0.404941	0.199581		0	0.147658	0.0790297		0.147658	0
bta-mir-2390	13	12	9		2.69308	2.42965	1.79623		0.567389	0.535249	0.446573		0.120815	0
bta-mir-2314	54	53	62		11.1866	10.7309	12.374		1.08588	1.06933	1.12626		0.0569301	0
bta-mir-2291	2	5	0		0.41432	1.01235	0		0.150548	0.303704	0		0.303704	NA
bta-mir-2301	0	1	2		0	0.20247	0.399163		0	0.0800744	0.145868		0.145868	0
bta-mir-320b	1	1	2		0.20716	0.20247	0.399163		0.0817648	0.0800744	0.145868		0.0657938	0
bta-mir-2419-3p	13	10	8		2.69308	2.0247	1.59665		0.567389	0.480683	0.414413		0.152975	0
bta-mir-2419-5p	18	17	16		3.72888	3.442	3.1933		0.674758	0.647578	0.622556		0.0522021	0
bta-mir-2352	2	1	0		0.41432	0.20247	0		0.150548	0.0800744	0		0.150548	0
bta-mir-2403	8	8	7		1.65728	1.61976	1.39707		0.424437	0.418262	0.379681		0.0447566	0
bta-mir-2399	2	1	6		0.41432	0.20247	1.19749		0.150548	0.0800744	0.341926		0.261852	NA
bta-mir-2304	1	1	1		0.20716	0.20247	0.199581		0.0817648	0.0800744	0.0790297		0.00273511	0
bta-mir-2438	2	0	1		0.41432	0	0.199581		0.150548	0	0.0790297		0.150548	0
bta-mir-677	2	1	1		0.41432	0.20247	0.199581		0.150548	0.0800744	0.0790297		0.0715179	0
bta-mir-2427	1	2	0		0.20716	0.404941	0		0.0817648	0.147658	0		0.147658	0
bta-mir-2284e	11	5	21		2.27876	1.01235	4.19121		0.515709	0.303704	0.715268		0.411564	1
bta-mir-2351	6	16	9		1.24296	3.23953	1.79623		0.350821	0.627317	0.446573		0.276496	1
bta-mir-2376	15	17	12		3.1074	3.442	2.39498		0.613567	0.647578	0.530837		0.116742	0
bta-mir-2483	16	27	44		3.31456	5.4667	8.78158		0.634936	0.810683	0.990409		0.355473	1
bta-mir-2483*	7	21	11		1.45012	4.25188	2.19539		0.389187	0.720315	0.504524		0.331128	1
bta-mir-2462	0	1	3		0	0.20247	0.598744		0	0.0800744	0.203779		0.203779	0
S123_4_001469	2	2	0		0.41432	0.404941	0		0.150548	0.147658	0		0.150548	0
bta-mir-2325b	1	1	2		0.20716	0.20247	0.399163		0.0817648	0.0800744	0.145868		0.0657938	0
bta-mir-2344	668	882	805		138.383	178.579	160.663		2.14421	2.25426	2.20861		0.110046	0
bta-mir-2343	3	1	1		0.62148	0.20247	0.199581		0.209911	0.0800744	0.0790297		0.130882	0
bta-mir-2348	2	3	2		0.41432	0.607411	0.399163		0.150548	0.206127	0.145868		0.0602588	0
bta-mir-2334	1	0	3		0.20716	0	0.598744		0.0817648	0	0.203779		0.203779	0
bta-mir-2340	2	5	1		0.41432	1.01235	0.199581		0.150548	0.303704	0.0790297		0.224674	NA
bta-mir-2468	9	23	14		1.86444	4.65682	2.79414		0.45704	0.752572	0.579113		0.295533	1
bta-mir-2474	2	1	1		0.41432	0.20247	0.199581		0.150548	0.0800744	0.0790297		0.0715179	0
bta-mir-2453	0	6	1		0	1.21482	0.199581		0	0.345339	0.0790297		0.345339	NA
bta-mir-1343	3	0	1		0.62148	0	0.199581		0.209911	0	0.0790297		0.209911	NA
bta-mir-1343*	0	0	1		0	0	0.199581		0	0	0.0790297		0.0790297	0
bta-mir-2284h-3p	4	0	3		0.828639	0	0.598744		0.262128	0	0.203779		0.262128	NA
bta-mir-2284h-5p	0	4	0		0	0.809882	0		0	0.25765	0		0.25765	NA
bta-mir-2421	3	0	1		0.62148	0	0.199581		0.209911	0	0.0790297		0.209911	NA
bta-mir-2488	2	2	0		0.41432	0.404941	0		0.150548	0.147658	0		0.150548	0
bta-mir-2480	1	1	2		0.20716	0.20247	0.399163		0.0817648	0.0800744	0.145868		0.0657938	0
bta-mir-2477	179	149	154		37.0816	30.1681	30.7355		1.58072	1.49371	1.50155		0.0870051	0
bta-mir-2285d	2	1	2		0.41432	0.20247	0.399163		0.150548	0.0800744	0.145868		0.0704732	0
bta-mir-2290	9	0	3		1.86444	0	0.598744		0.45704	0	0.203779		0.45704	NA
bta-mir-2429	2	2	0		0.41432	0.404941	0		0.150548	0.147658	0		0.150548	0
bta-mir-2434	1	1	2		0.20716	0.20247	0.399163		0.0817648	0.0800744	0.145868		0.0657938	0
bta-mir-2443	510	391	322		105.652	79.1659	64.2652		2.02797	1.90399	1.81468		0.213286	1
bta-mir-2387	54	31	65		11.1866	6.27658	12.9728		1.08588	0.861927	1.14528		0.283355	1
bta-mir-2377	2	0	3		0.41432	0	0.598744		0.150548	0	0.203779		0.203779	0
bta-mir-1814b	6	9	3		1.24296	1.82223	0.598744		0.350821	0.450593	0.203779		0.246814	NA
bta-mir-2469	6	5	5		1.24296	1.01235	0.997906		0.350821	0.303704	0.300575		0.0502462	0
bta-mir-2404-2	4	0	1		0.828639	0	0.199581		0.262128	0	0.0790297		0.262128	NA
bta-mir-2406	2	4	0		0.41432	0.809882	0		0.150548	0.25765	0		0.25765	NA
bta-mir-2404-1	4	0	1		0.828639	0	0.199581		0.262128	0	0.0790297		0.262128	NA
S123_5_053729	3	1	1		0.62148	0.20247	0.199581		0.209911	0.0800744	0.0790297		0.130882	0
bta-mir-2319b	3	0	4		0.62148	0	0.798325		0.209911	0	0.254868		0.254868	NA
bta-mir-2420	3	1	1		0.62148	0.20247	0.199581		0.209911	0.0800744	0.0790297		0.130882	0
bta-mir-2431	28	33	29		5.80048	6.68152	5.78786		0.832539	0.885447	0.831733		0.0537147	0
bta-mir-2431*	16	3	14		3.31456	0.607411	2.79414		0.634936	0.206127	0.579113		0.428809	1
bta-mir-2359	3	0	3		0.62148	0	0.598744		0.209911	0	0.203779		0.209911	NA
bta-mir-2396	4	4	4		0.828639	0.809882	0.798325		0.262128	0.25765	0.254868		0.00725987	0
bta-mir-449d	2	4	0		0.41432	0.809882	0		0.150548	0.25765	0		0.25765	NA
bta-mir-2450a	212	211	161		43.9179	42.7213	32.1326		1.65242	1.64069	1.52026		0.132164	0
bta-mir-2446	3	3	2		0.62148	0.607411	0.399163		0.209911	0.206127	0.145868		0.0640433	0
S123_6_071486	0	4	2		0	0.809882	0.399163		0	0.25765	0.145868		0.25765	NA
bta-mir-2417	6	6	3		1.24296	1.21482	0.598744		0.350821	0.345339	0.203779		0.147042	0
bta-mir-2354	10	8	5		2.0716	1.61976	0.997906		0.487364	0.418262	0.300575		0.186789	0
bta-mir-2355	1	4	12		0.20716	0.809882	2.39498		0.0817648	0.25765	0.530837		0.449072	1
bta-mir-2355*	1	2	1		0.20716	0.404941	0.199581		0.0817648	0.147658	0.0790297		0.0686284	0
bta-mir-2481	2	2	2		0.41432	0.404941	0.399163		0.150548	0.147658	0.145868		0.00467942	0
bta-mir-2428	4	2	2		0.828639	0.404941	0.399163		0.262128	0.147658	0.145868		0.11626	0
S123_69_027808	125	391	151		25.895	79.1659	30.1368		1.42967	1.90399	1.49327		0.474319	1
bta-mir-2381	1	3	4		0.20716	0.607411	0.798325		0.0817648	0.206127	0.254868		0.173103	0
bta-mir-2284n	7	0	6		1.45012	0	1.19749		0.389187	0	0.341926		0.389187	NA
bta-mir-1814c	3	1	3		0.62148	0.20247	0.598744		0.209911	0.0800744	0.203779		0.129837	0
bta-mir-2484	6	16	8		1.24296	3.23953	1.59665		0.350821	0.627317	0.414413		0.276496	1
bta-mir-2458	3	5	0		0.62148	1.01235	0		0.209911	0.303704	0		0.303704	NA
bta-mir-2339	12	22	11		2.48592	4.45435	2.19539		0.542317	0.736743	0.504524		0.232219	1
bta-mir-339b	21	27	39		4.35036	5.4667	7.78367		0.728383	0.810683	0.943676		0.215293	1
bta-mir-2310	2	3	4		0.41432	0.607411	0.798325		0.150548	0.206127	0.254868		0.104321	0
bta-mir-2411	18	33	11		3.72888	6.68152	2.19539		0.674758	0.885447	0.504524		0.380923	1
bta-mir-2411*	0	1	3		0	0.20247	0.598744		0	0.0800744	0.203779		0.203779	0
