# Supplementary material for: Repertoire of Bovine miRNA and miRNA-Like Small Regulatory RNAs Expressed upon Viral Infection
Source: PLoS One. 2009 Jul 27;4(7):e6349. doi: 10.1371/journal.pone.0006349 (PMC2713767; doi:10.1371/journal.pone.0006349)
Supplement: Table S4 — Sequence and genomic coordinates information for new miRNA precursors (0.03 MB XLS) [file pone.0006349.s004.xls]

## Sheet: Supplemental_Table_S4
Supplemental_Table_S4 Sequence and genomic coordinates information for new miRNA precursors
Sequence ID	Genomic coordinates (bosTau3)	Strand	Sequence (5'->3')
bta-mir-2370	chr22:40117252-40117331	-	aatagggattgtgggaaaatgaaagttggttatgaccctcctccccataagcaactttcctttctccaccttccttatt
bta-mir-2423	chr4:90137955-90138028	+	aagagcctggaagccaatcacactaagaagtggtgcttagttttgtgtggttgttgttttcctgagtgctttt
bta-mir-2369	chr22:35464499-35464569	-	gtggaatagaaatcatcattttttacatgtggccatggcttgtaggttgtgggtttttgtttctttccac
bta-mir-2364	chr21:22618210-22618284	+	tctgtgcttctctgtggatggatgtgggcagttgtggctccaggcactgctcgcccgaccccagagtgggcaga
bta-mir-2486	chrX:60303921-60304000	-	cctggaattctggagaagcacggtgtagggtgggcctaagggtttaaaatgaggggcaaaatctgtgttttatttgagg
bta-mir-2378	chr23:22144571-22144649	-	tgggaaggagtgttcatggtctcaggctccacttagcagaggcttctgtgggttgtctgagcaagggtcttcctccca
075_F_txt_1_258881	chr6:108251937-108252000	+	gcatttggatcagagagaacggggaagcctctcccctgggtcgttcgggctggggccttgtgc
bta-mir-2407	chr29:37544574-37544647	+	tggctcaccccctctcccccgaccctcgttaaccctccacgctgggcggatgggaagggctggatgcttgccg
bta-mir-2487	chrX:63761246-63761320	-	cccgccatacggtgcagtgctccactctggccgcctggaaaggagctctaagggctgggccggtcggcgtccgg
bta-mir-2425	chr5:30794695-30794776	+	aggcattgagggaccagggcacggatccatgaactaggctacttaccacgttcgtagaccctgccctcctccctccagcct
bta-mir-2466	chr8:1500369-1500427	+	ctgagtccggtggggcagtgtgtaccagtaggtgacgcagcccctccgtctgactcag
bta-mir-2426	chr5:31505098-31505172	+	gggaggaatgtacaaggaagtggcttggggaaagaggggtttggatcccctgacaccggtccacttcctttccc
bta-mir-2401	chr27:38267630-38267705	-	tctggtggacagagcttgtgtctagggctgtgtgtatttagcggcagctgtgggctcaggcagtctgtctgctga
bta-mir-1940	chr3:12452371-12452431	+	ctggaggactaagaaggctgagtctgatgaagcaagactctgctgatacaatcctcctag
bta-mir-1721	chr17:49062959-49063025	-	cctgtcctcacatctttttgtgattatatctgggtcataacacagatgatgtgattctgagatggg
bta-mir-1843	chr4:86106375-86106444	-	gtaagcttcgtggtctctgtcttgcccggacagccttcggagggcaagtcagcaggtcaggaagctagc
bta-mir-2325c	chr25:21817983-21818049	-	ggggaagatggatggcggcttagccttgggagggtttgctttccttggttgttttttttctttttc
bta-mir-2284v	chr25:26969481-26969541	+	ggaaggttctccaaggaagactgtgttgcagtggccaaaaagttcgtttggggtttctcc
bta-mir-2475	chr8:76759868-76759939	+	tgtttctcttcaggtttgccacttcacagagagtttgtgttgcttgaagtgtgtgaaactgcagcggtgca
bta-mir-2447	chr6:93796337-93796414	+	cggccccgggtttctgggaaccggtttggctgctgtgtcattttgtaccagcccctccttttccctgctgcccgccg
bta-mir-2394	chr26:28261320-28261388	-	caggcttctcccctcaatctcaggactaaccattttattgtgagcctgagaggaaaggggaatgcctg
bta-mir-2471	chr8:39137040-39137110	-	gcatggaggatctgtctaatctcagagggcatttttgagcatttcctctgatgaagacagccctgcttgc
bta-mir-2433	chr5:56138230-56138307	-	ccaggaggggtgggggcgctgcagacacggatggttcagaagagaacaccgtttctgggcatcctcagccctactgg
bta-mir-199c	chr19:24981303-24981379	+	atcagtggttcttacggtgtgtttgctactattgaaacgtcagtgtacagtagtctgcacattggcttcttgtgat
bta-mir-2286	chr1:46882684-46882758	-	acgccctggaggagtgcgaccctgcttcggtagcccatgggggaggaagcagggcggaacgatgtgtacggtgt
bta-mir-2289	chr1:135731771-135731845	+	gccttcggttgtcgcgcgagctcgggctctgcgctcggatgccggctcgtgttcgagctcgcgtcccatggggc
bta-mir-2464	chr7:82026841-82026911	+	aagaatgacttctgctgcagacctggaagacatggagaatagtctccagagctgagcagaactgatactt
bta-mir-2284o	chr9:20563975-20564036	+	tgggaaagttcgttcggggttttccatagcatatggtgaatcagaacgaactttttggcca
bta-mir-2330	chr18:53735839-53735917	+	gagtgagggatgggcttgggcagtgaggactgggggtccagcccatctcccactccttacccctggccgtccctcctt
bta-mir-2338	chr19:25573252-25573325	+	cagggaggctgaggacaggggctgacgttcattttctacaagtgtgcgtctgcccctgggcacagcacccctg
bta-mir-2288	chr1:129016190-129016267	+	ccagggcaatgtccacatttgccagctttcactaaacatagaaggtagtaggtgtgtggtttaaatagattgtcagg
bta-mir-2430	chr5:54921047-54921120	-	ctgagactctgggtcggcaggggtttccggtgtgcttgcattcaaccgtgtcccctccctcctggcccttcag
bta-mir-2422	chr4:85926098-85926166	+	tccttgaggggactgaggtgcggagacgcacagatcattgatcctccgcttcccacgtctcctcagga
bta-mir-2300a-5p	chr12:27281687-27281765	-	catcttattcctcagctagttttgtctccctgtgtgtgatcataagcagggaggcaaaactagctaaggaataagatg
bta-mir-2440	chr5:110574388-110574464	+	tccagctgtggtggggactgtttggtgcggggtggggccagctgtgcagtgatgagaccctggaatgagcgctggg
75_F_txt_1_184245	chr9:64017042-64017107	+	gggctgtacatgatgacaactggctccctctactgaaccgtggtgaggaaactgccatgtcaccc
bta-mir-2455	chr7:14306468-14306544	-	ccggtgactccctgcttcctagttcagaggctgcccctcaccaggctctgtgctcggggaggcagggagccctcgg
bta-mir-2284d	chr15:36945710-36945788	-	tgagttgaccaaaaagttcgttagggtttttcttcaagctcttacgggaaaactcgaacaaaccttttgtccaaccca
bta-mir-2332	chr19:16341469-16341538	+	catagcagctccagcaccacgtgactgactgcctggaggctctcggtttaaggtcttggagacaaagtg
bta-mir-2336	chr19:20780666-20780742	+	aaatagaaagcatttcaaagctaaggttatgggtggcaatttatccctaaccgtaactttgaagtgctttctgttt
bta-mir-2328	chr18:35858431-35858509	+	gggctcctcgccccctcccttggtcgccggctgttggtccttttgtcagtctgcgtctggggagggggccaggggctc
bta-mir-2350	chr2:2019622-2019698	+	ggctctctctcagctcctgtttctctcctcagcttccccaccaagggcagcaggagccggaccctctgacgtggcc
bta-mir-2451	chr6:107430204-107430271	+	agagcactctccacagaaccttctccaggcgtgctctggccggatgaggtgctctggagagtggact
bta-mir-2296	chr11:36414609-36414679	-	ggttcctacagtgagcccccgttctcctcctgtcaaggtggacaactgaggttcctgctgaaactggacc
bta-mir-2285a	chr1:136911944-136912016	+	ggttggccaagaagttcatttagattttctgtacaatgttatgtaaaaactgaatgaaattcttggtcaatc
bta-mir-2363-1	chr21:20951869-20951943	+	tctaagaaatattccttgaccaagttgaaattaatgagaataggtttcaacttggtcaaggaatatttcttaga
bta-mir-2452	chr6:109057989-109058067	-	ccagttgctgggtgctgtttgttttccttttttaactcaaggtttcagagctagggtttacactgcaaggcagactgg
bta-mir-2414	chr3:101482493-101482567	+	gtattttgtgttagtgcggatggtgttatatgttaagacattaaagttaacaccataagcagagcacaaaatgc
bta-mir-2331	chr19:12746404-12746475	+	gggtggcttccgtgcctgcagatgtctgtgaattcctcaaggctgagaccctgcagccaaagaagctaccc
bta-mir-2320	chr16:48545517-48545592	-	tgtccccatggcacagggtccagctgtcggccgtgatacccgatgggtcgatgatggtccctgtgttttggggcg
bta-mir-2460	chr7:48574918-48574986	-	gggcttggagctcttgaggcctggcatgtggttaccttgtacccaggcaccagcagctctgcaagccc
bta-mir-2397	chr26:46058474-46058548	+	tttggatgcgttcttaccactggcctgtaggtgacatgatccaagtacagagcagtggcaagaacgcatccaaa
bta-mir-2347	chr19:50614520-50614579	+	ctgcagaggaacaaggctgaacccccaacacgaggatgacagccctgtgctctccacag
bta-mir-2465	chr7:97716409-97716489	-	cctgagttgttttgagccacagtagagccttggatggtgaaaagtttctggctctattatggcttgaagaaggacttagg
bta-mir-2284t	chr15:31470290-31470363	+	gttggccgaaacattcactcgggtttttccatagcatcttaacagaaaaactcgaatgaatgttttggccaac
bta-mir-2461	chr7:57926697-57926779	+	gagtctgccaagtggccactctgtctcggatcctggcaagtaagtccttgtcagactgagagcagtgtgcctgcttgctttc
bta-mir-2284f	chr21:50632202-50632264	-	gccaaaaagttcgttcggatttttccggaagctgtgtggaaaacccgaacaaactttttggc
bta-mir-2284r	chr5:100066533-100066596	+	tgggttggcccaaaagttcgttcggattttacatgccatcttacgaacttttggcccaaccca
bta-mir-2311	chr14:76664172-76664227	+	gtactgaaactgtgctcgtggtgtgtgctgtacagcacgtgggctagtttcagac
bta-mir-2345	chr19:49971378-49971441	+	ctgtggacataggctacagactggctgagaatgttacagttgtgtgttttcttatttccacag
bta-mir-1434	chr7:16647116-16647189	+	caccttgtacatgatgactaaaatttcttcactttgacctgatggctattgaagaaatctaaggtctgaggtg
bta-mir-2302	chr12:77113399-77113475	-	gggcgtggccccgcgggcgctggacgccgctgccttttaggacaaggagcgggtgcaggaccccggcgtcctgccc
bta-mir-2284i	chr1:3466015-3466092	+	tggcttggctgagaagttcgttctggtgtttctgtagtatcgtatgaaaacccggaattaactttttggccaaccca
bta-mir-2284b	chr4:44202289-44202360	+	ttggctgaaaagttcgtttggttttttccacaagatgttagagaaagaacctgattgaactttttggccaa
bta-mir-2342	chr19:39462648-39462722	+	ggagctaggcgtggagcttctgtagtggtagtgttccacacctctgcggaagttggcgctttcgatttggcttt
bta-mir-2400	chr27:32748131-32748205	-	gagggctgcccgagcgcatgtggctgagtgtggtcccttggcgcccagcacaggcagctcggactgaaaccctc
bta-mir-2450b	chr6:107365556-107365629	+	agaggcgcgtgtgccttttctgcacacttggtatagactcgcacacatggtcagtagaggtgcatgtgccttt
bta-mir-664	chrX:29573007-29573089	+	gggacattaaaacacaggctggggtgtgtgtggatggagactgttactctattcgtttactccctagcctccagatatgcct
bta-mir-2379	chr23:25157930-25158008	+	cttggcttcaaaagcaaactccatggcctcagaactttaatcttcaaaggctgctggagaagatattttgaagacaag
bta-mir-2402	chr28:6266478-6266546	+	tggagaaaggcagagaggcaggcagtgcgagggacagggagcatacctgccactctgccagcactccg
bta-mir-2368	chr22:11825680-11825761	+	gtgggggaggagcagagggtggcctggtatctggtcttagtatttgacagactgtcagaccacctctgcccctgtgcccac
bta-mir-2299	chr12:25427615-25427694	-	taactgaacacactggattcatttctctgaaagtggattttgtggtctgtccggggaatggatccagcgtgatcggttg
bta-mir-2456	chr7:16663659-16663731	+	acgtggagcaccgctgccaggggtgcattcttgaggtggttggaacgcactgtcctgggaagtggcccaggt
bta-mir-2489	chr14:46109536-46109614	+	tgttgtgtttcaaatgacaggggacatgagttttttaatctggcagtttaaacttttgccctccttcattacataacg
bta-mir-2285b	chr15:32928805-32928877	+	gttggccgaaaagttcattccagtttttctgtactaccttatgggaaaatctgagtgaactttttggctaac
bta-mir-2449	chr6:105412091-105412163	+	gcccggggccttgctggctgaagcccactgcagacttttctccgtgggcaggagacagcagggccctggcgc
bta-mir-2418	chr4:40790530-40790606	+	ggcacagatgggatgagtgtggcgtggtcgagacctggtctgcccttgaccgtgtctgctcccgtcccttctgtct
bta-mir-2292	chr10:63302427-63302497	+	catctctgatttccccaagctcagagacagtcagcctgaattgagtctgagattgaggaaggcagagctg
bta-mir-2284a	chr21:54610350-54610424	+	ggttagcctaaaagttcgttggggtttttctttatgatcttatggaagaaccctaacaaaatttttggcccacc
bta-mir-2478	chr9:25048194-25048271	-	gttgggggtcggtggtgagcaagcagagactacataggttgccttgtatcccacttctgacaccatgtattgtcaac
bta-mir-2383	chr25:3370358-3370434	+	ggacggtgagctaaggtggggtcatgggccaaggccagtggctgagctgagtgatgactgctgacctacaccgtct
bta-mir-2341	chr19:39030407-39030466	+	tcagtaggtagaaagaaggctgagacctttccagtttgagatccttcaagacttactgg
Cnt_F_txt_2_67463	chr2:117691734-117691810	+	tgagcactgcaaaccagcgattgtcgtgacgactttggaggaaaggtaaacatgcccatcgagagccccaggctta
bta-mir-2322	chr17:49843503-49843573	+	gggaagaaagcgaagtccatcctcatcctatagacaactgataggatgaggatggacttagctttcgccc
bta-mir-2300b-3p	chr12:27281689-27281763	+	tcttattccttagctagttttgcctccctgcttatgatcacacacagggagacaaaactagctgaggaataaga
bta-mir-2450c	chr6:107364914-107364986	+	agaggcgcatgtgccatttctgcacactcggtatagatgcgcgcacatgtcagtagaggcgcgtgtgccttt
bta-mir-2435	chr5:67971776-67971846	-	ggaaaactcgaatgaactctttggctgactcagtattatgtttagcatcagagagtcatcagcatgttcc
bta-mir-2372	chr22:53979608-53979685	+	ctagtccggaatccagtcttttcatcagagctttgtctttttgagaatgatgaaaggattgggtcactctggtctgg
Cnt_F_txt_3_42357	chr25:18640941-18641014	+	tgtcctcgtaaaactgtactggaaggatggatggcaggaacttgtaccgttcagcttccaatactttggaaca
Cnt_F_txt_3_42357	chr25:19770897-19770970	+	tgtcctcgtaaaactgtactggaaggatggatggcaggaacttgtaccgttcagcttccaatactttggaaca
bta-mir-2432	chr5:56076298-56076369	-	tatgacctctaagtctagaacccctctgattcaggattctctgagtcaggattctaggcttagaggtcata
Cnt_F_txt_4_29896	chr5:10721185-10721265	-	tccagaggacttagcctgtgctgtggccactgagagatgaaacacagatctttggtaatctgatggctgcaaatgctggg
Cnt_F_txt_4_29896	chr5:102463470-102463550	-	tccagaggacttagcctgtgctgtggccactgagagatgaaacacagatctttggtaatctgatggctgcaaatgctggg
bta-mir-2360	chr20:35857011-35857081	-	gggcgagcgccgccagtgcgcctgctccgcgccggcagggagcgcgggcaggaggctggaggcgttcccc
bta-mir-2284m	chr3:69282267-69282334	+	gttggccagaaaagtttgttcgggttttccagagggtgttacccatcaaatgaacttttcagccaac
bta-mir-2416	chr3:103367350-103367432	-	ttggaggactgggcatccatcccacagaagcctgacgcagctgctgcagtgcccactgtggaagatgccctacatgctgcag
bta-mir-1603	chr14:34446736-34446807	+	ggttggggaaacctcactcataaccagcatcccatgtttttacagtggtttgttttgtgtttttcctcacc
bta-mir-2284j	chr15:23798347-23798422	-	gttggtgggccgaaaagttcgttcaggttttccaagttacagaataacccagacaaactgtttggccagcccaat
bta-mir-2297	chr11:36451868-36451941	-	ggtgccacacactcttttttcttattcctgaggcattatcaagactcaaagtataagagttaagagtggcatc
bta-mir-2315	chr15:36168085-36168165	+	ttctgaaataccaaagcatacaatttaagttgctgcttattgacagcagaatttttggatactggggactttaatcagaa
bta-mir-2284p	chr19:62766505-62766582	+	tgggttggcttgaaagtttgttcgggattttcaataatagcttacgaaaaaccagaacaaattttttggccagctca
bta-mir-2367	chr22:9548445-9548524	+	ctgtttggtacaccctgtaactcagccatcagagttttatgtagaactttgaaaggcacttacaggaagcatcaggcag
bta-mir-2371	chr22:43482335-43482407	+	taaccaattaatttcatagaatatggatggtattacaccaaatgctatagttttgtgtggtttttggggtta
bta-mir-2284g	chr17:13012604-13012675	+	tggattggtccaaaagttcgttcggctttttctgtaacatggaaaaaaatccgcacttttaggccaaccca
bta-mir-2463	chr7:75655523-75655594	-	gtaggctgcatgtggtggaaatgtctgcttctcattcctttggaagcaggaatacatccacaacatgctac
bta-mir-2459	chr7:47223974-47224044	-	tcccagaccctcccgtcccctgtgtcctgagttcgcttccccgcggccagatgatgggagctgattggga
bta-mir-1777b	chr7:57544228-57544308	-	ctggctctctctgttgccatggcaccggccggagatgaggctctggggggcggtggggggcggggttgcagggaggacag
bta-mir-2308	chr14:152313-152382	+	ctcagtcctctgctaaagcccacctgtgctcccgcctggaaagttgggcttgcagcagagagtaaggag
bta-mir-2284l	chr14:35200683-35200756	+	tggccaaaaagttggttcgggttttttccccccatacgatgttacggaaaaactcaagcaaactttttagcca
bta-mir-2309	chr14:738162-738237	+	aggcagcaggtgtgagggtggtggacggcaggggtgggcaggtcctggccgccacaggcctcaccctgctggtct
bta-mir-2373	chr22:54872872-54872950	+	gccctgcgtccaccttccccggtcagggctcggcagggcgggagtcgagcccggcacgtggaagagccaccgcaccgt
bta-mir-2391	chr26:9127956-9128019	-	gagtgggctgatgtgttgggctgtgctctaatgacatggtcaaaaaaaaaaactccccccctc
bta-mir-2392	chr26:21485898-21485969	+	ctccctggtgtctccattcccatcttcatctgtgagaacaatggatggatgggggtgaggggtgcaggggg
bta-mir-2393	chr26:22890041-22890095	+	ggcagaggggaggagaggagaagagacatcttagattttttgttttcttttgcc
bta-mir-2467	chr8:1774649-1774728	-	cttgtgtccaccccaagcctggctgctaccttgtttctgagtcaggagggcagtgaggctcagggctggactgggcagg
bta-mir-2374	chr22:58058079-58058156	-	cgcgacacgggcggcgttcccgggagccgggcgctcgggcggggttggggctggggagaggcgggccgcgtgaggcg
bta-mir-2349	chr19:55717667-55717732	+	tggaagcagtctgaggctggagtccagtgaggaacagtggcacttctggtctcagactcaaccca
bta-mir-1814a	chr19:36525549-36525621	+	aagcaaaggttttttggttttgttttctgtaacaagtttgcagagaacgatactaaagcaggcacctagctt
bta-mir-2408	chr29:39277312-39277373	-	gctgggtgggcaggcacacgtgtgtctcagcgccatgcacacgtgtgtgagctcagccggc
bta-mir-2448	chr6:103027680-103027753	-	tgcacctgcggatacaaccaaacacggttggagaatatttcacaatctgtggttgattggatccgtgggtgta
bta-mir-2470	chr8:38545872-38545946	+	gcagtatatgactcactttcaaaactcaggagtcacatttgtcttgtgtggttttggatgtctggtagtattgt
bta-mir-2388	chr25:33608564-33608643	-	cataaggagtcagctcccgtctcctctgtgctgagtcacaaggatcgcagctcgaggaagctggagatgacttgtgatg
bta-mir-2385	chr25:21829527-21829602	-	tcttcagctcctggggcaagtggagtacgttggcagagatttacaaagtactcgccctgtctcagtagcagaggg
bta-mir-2405	chr29:35168159-35168229	-	gggccagaacaggaggtttggcgtgtttgtttttagtttgagatgtgtggtttgtttggcctcaaggcct
bta-mir-2295	chr11:12004701-12004768	+	gctcctttctcgccctccccgaccctgcagcgtcttttcaggtcggggtgggaggaaggttctcggc
bta-mir-2317	chr15:44405934-44406006	-	agttctctgtgatgacaatacctgatagaggtactgatacctctatcatacctgatacctgatagagatact
bta-mir-2312	chr15:23798348-23798421	+	ttgggctggccaaacagtttgtctgggttattctgtaacttggaaaacctgaacgaacttttcggcccaccaa
bta-mir-2298	chr11:71908615-71908684	-	tggttaattcaacttacattggggatagtggagaacattccatgactgatgttgttgtttgcattgcta
bta-mir-1777a	chr6:107628516-107628592	+	gcatggggttccgagtgggggcggtggggggcgggtctgagccggcctctgggcccagccagggtcgctccggggt
bta-mir-2445	chr6:62749265-62749337	+	ctggctcggcttttctcttttttctttctcggcgtcctgcttcactccgaaccggctggaaagcgcggccag
bta-mir-1584	chr3:4611177-4611250	+	ggctgagccgttggggctgggctgggggcagggaatcttgtctgctctctccgcagacctcagccgctcaact
bta-mir-2444	chr6:17463951-17464026	+	gtagatgctgaattgaattgtcataaatacaagggtatgcttttgtgttgttttttgttttgatgaggtattcat
bta-mir-2321	chr17:38843805-38843871	+	ttgtcggttggtttttgtttgtttgcttcctctcactaggcattaaaacagagccacgtctgagag
bta-mir-2284k	chr21:62047995-62048069	+	agttgaccagaaaagttcggtcgggtttttctgcaacatctaatgaaaaaaccaaaagaactttttggccacct
bta-mir-2363-2	chr21:20951870-20951942	-	ctaagaaatattccttgaccaagttgaaacctattctcattaatttcaacttggtcaaggaatatttcttag
bta-mir-2362	chr21:5811482-5811549	+	cttaggtcagtgttggtatggttttcatcagggtttatgccactgtgatggagcgttctgacctaag
bta-mir-2324	chr18:588106-588177	-	cgctcattgtctgtcttcctcacagatgcctctaaaagtcatttggggttggggcagtgtggctgtgtgtg
bta-mir-2329-2-5p	chr18:43418628-43418694	+	acttatcagctcacatcacagatcagatcctggatatgatctgatctgtgatgtgagctgataagt
bta-mir-2436	chr5:81260816-81260891	+	agcagggtgcggcgcagctgtcgggagggcgcgtccccgtccccgtccccgcccgaccgcctcgcccaaccctct
bta-mir-2325a	chr18:10053538-10053613	-	gggtactctcaaaacttgtttggatagaaaactcttgggggttttgtttgggtttttttcaaggtgcagtgacct
bta-mir-2326	chr18:10089911-10089985	-	tctgtggtggcgggatagaggagatgggtgacatacaagccaacccccccttcctctggaaaaatcagatcaga
S123_2_073970	chr18:48759036-48759113	+	gacgggaattgtgtgtcttctgtattgcggactcaaggggtgggttgtgtggtttcctttttcacattcattctctc
bta-mir-2353	chr2:24380628-24380703	-	agtacagtgagccctctgtctgcagatgcggagcccgcgcctccgtagcctgcagtacagaggactggctgtact
bta-mir-2329-1-3p	chr18:43418628-43418694	-	acttatcagctcacatcacagatcagatcatatccaggatctgatctgtgatgtgagctgataagt
bta-mir-2476	chr9:2347425-2347504	-	gactctatctgttgcccctgtggtctagtggttagaattcctgattttcaaccaggcaaccattatttgattctcagtc
bta-mir-2386	chr25:29481264-29481339	+	gcaagtgtactgtttggtttttcgttttccctgtgtcttcccacccttatctccacaggcaaatggccatcttgc
bta-mir-2413	chr3:32124208-32124287	+	tcctccccctctcccctccagtccactgggctcctggcaggaagctcggacccagggggactgcggtgagtcagcagga
bta-mir-2415	chr3:102147676-102147743	+	gggagtcggtcctgccggccaggcctgctggacactcctgccggccaggcctgctggaccgacgccc
bta-mir-2412	chr3:16528855-16528933	-	taatgagtcattcttggggctgggtggggagagggcaactgctttcaattaaaaccacgccagccagagcactagttg
bta-mir-2319a	chr15:70974480-70974555	+	tatgtagctaagtgcctaatacagagtaacatcttatgatctcatgctactctgtattaggcacttagctacata
bta-mir-2303	chr12:77534675-77534754	+	gtgggatatgctttctgaatgatgtcgactgatgggtgcgcctttgcagagcgggtgttggctcagaagagcagtctac
bta-mir-2284s	chr12:48815551-48815619	+	ttggcccaaaagtttgttcggattttttagagatgtaacataaagacctgaatgaacttttgggtcaa
bta-mir-2485	chrX:31878458-31878520	+	ggtgcctgcaggcttcatgatgggtatcttccaagggcctttctagaatctgcaggtagtcc
bta-mir-2358	chr2:123368441-123368505	+	tccatgaacccaactctctagtcacatttgcttggctgtgctaccaaatagttgggatcgtgga
bta-mir-2357	chr2:109541062-109541141	-	ctgctgccttcttggtctggcacagagcatgtgagggaccacactgcagctccacacctgtgccagcctgaggcggaag
bta-mir-2284u	chr2:118269153-118269229	+	gccaactgctaggagcccgacacgtacgctaggggctggcccaaaagttcgttcggtttttctgcccaatgttggc
bta-mir-2356	chr2:93811385-93811458	-	ggaagcttttctcttgtgatgagggagtctgaggagcccatgtttcaggatgcctttagtgggaagcacttct
bta-mir-2479	chr9:30997920-30997993	+	cagaagggaaagagtttgtattgtttcttttgtatttttaagacactcaaaccaaagtcttttctgttttctg
bta-mir-2482	chr9:89455683-89455760	-	aggtggtgtgtggggagggataaggaagaaaatcaggaaatggtagttttctttgtcgttttatctaaatgaagctt
bta-mir-2305	chr13:38350248-38350314	-	gctcgggggtggcggggaggggggcggggcacggttccctgggtttttctgcacatctgttgcagc
bta-mir-2306	chr13:55416404-55416483	+	cctcacatttctgagcatcctggatgtgtgtgccttctagaaagccaggcctgcccatctaggacaccagtctggaagg
bta-mir-2293	chr10:95570383-95570455	+	tgtgttcaatgattttgttgttttgtatttgaatttcttctatcgcgttggacagcggacagtcgtttcaca
bta-mir-2441	chr5:110989693-110989763	+	cctcccgccctctgccccgtcccatcctctggttactcccaagggacaggacaggacagtgggagggagg
bta-mir-2439	chr5:110225869-110225947	-	gtcttgccgtctctggcctggctgatgatctcataccttgatggtgatatcagaagacaggtaggcagacggaccgac
bta-mir-2442	chr5:111718392-111718468	-	gcgccaccacagagcaggggctgtgggctgcagcaccatgaagaggttcccagcacccagtgtctgcttgtcttgc
bta-mir-2285c	chr26:43391711-43391776	+	gccgaaatgttcgttgaagtttttccatggggtgtcacggaagaaacctgaacaaactttttggc
bta-mir-2284q	chr27:34925682-34925747	+	ggccaaaaagttcgttcggaattttccatcataagtggtggctaatccgaacaaatttttgggcc
bta-mir-2398	chr27:17445812-17445891	-	ctcggggtgagcatctagggacgcgtcggcaactgcaggaccccctggttgcctccccgtccctcttgctgaccccggg
bta-mir-2437	chr5:106258924-106258985	-	cagagggagccattggatggataaggttgtttgttcagttgtggttttttgttttcctttg
bta-mir-2313	chr15:28009365-28009439	+	gggctggagtgcagctgaggaccaaggcagggctgcatgcattcacatgccagttccacgctgcatgccggcct
bta-mir-2307	chr13:58571897-58571966	+	gggcctgatggtcaagtcagcccggggcctgcatgccagcctgggagtgatgatgaaccctctgagccc
bta-mir-2346	chr19:50537185-50537264	-	gggtttgaccggcactgatgtgaaggtggtttggccttgattgtgccatgccacctttactcctgagccaggcgttccc
bta-mir-2316	chr15:38255241-38255316	+	cgctatcccactccggcctggactgcggcgggaggctgctgtcgccgcccagcccttgctggagcctatctagtg
bta-mir-2457	chr7:19950049-19950120	-	gcacagcgcggcgctgttctgggaacgcgctctcatcacccaacgttgccaactgcagagccgcgctgagc
bta-mir-2410	chr29:44916997-44917073	+	gggcggggtgctgagctgaggaggacctgtgagagtcgagctgtccctgtgcttccctgtggtccaggctgtgctt
bta-mir-2389	chr25:40547527-40547609	+	gcgcccgggcggggccgaggggactcgggagtcggagcggagaaccagcccccggccgccgcgtccccgcgccgctccccgc
bta-mir-2318	chr15:70588315-70588394	-	tgtcaggaaccccgtgtatgatgaattatctgacccggccgttgcctctcatgtaacgcttctcatggctctcactgca
bta-mir-2454	chr7:10924243-10924315	+	ccctgtgactgggggctgccaggcaggaggcgtggctcctggtgtctcctctggccgctctcctccccaggg
bta-mir-2361	chr20:53955081-53955157	+	tggttacatgcagttgtgttgtttttttttgtagaatctgtttttattggctgagtgaaacaatttaacttaacca
bta-mir-2284c	chr23:30960406-30960486	+	attaggttgaccaaaaagttcgttttggtttttctgcacaatcttataaaaacccaaacgacctttctgaccaatccgat
bta-mir-2395	chr26:34003759-34003833	-	agagtgacctgttggcagctctctcagaccctgacgcaggcctgagggctgagggagaggctgacacgccacct
bta-mir-2375	chr23:1249952-1250026	+	ggagagatctgatcatcctccgggtcagagggagtgtaccaacacccagtgatggagaggtctgatcatcctcc
bta-mir-2294	chr11:11495000-11495063	-	tctagaggctgtagagggcatctgctgcttcctggcactcggatgccctctgctgcttagaga
bta-mir-2333	chr19:16572368-16572431	-	ttagcaatgcagactccagggccctttggttgagctccggggcccgagagtcagcattgttaa
bta-mir-2337	chr19:21687512-21687592	+	ttcacggtgctcttggtggtttcttattccttttttctttaaagttatgtggaatatttaactatttaaagttaagtggg
bta-mir-2335	chr19:20594746-20594815	+	gtagataatgatgactaactgaattgatgactttgggcatggtttagtaatcagtttcatgatttctat
bta-mir-2473	chr8:56581658-56581730	-	ggagtgtcggggtggcccttgcccaatttggtgtgtatctgagccaaattggcagagcttcctcttctttct
bta-mir-2472	chr8:56565665-56565736	-	ggtggccctgaattctgagcctgttgagtcggtgccccatatgtctcagggtttgggattcaggtgcctcc
bta-mir-2287	chr1:67058018-67058092	+	aggctcacacgtgctgccgctcaggctcagtgccagccactcccactgggactggtggcagcacttctgagtct
bta-mir-2382	chr25:175963-176040	-	gctgcacttgtaggggagtgcctgggaagctgttccttttggccgactacttcctggtgcctcgccccacacccagc
bta-mir-2409	chr29:44723580-44723644	-	agggcagcgtccacgtgagacctggtccacgacagaaccggtggtctcacatggacgctgccct
bta-mir-2323	chr17:68723954-68724030	+	gggcggcctgacctgatcatgcttactgagcagtccatgtgcttgctccctcaggaagcaggtcagctggccgctt
bta-mir-2365	chr21:46395077-46395156	+	gtgagaaattcctaggagagagggatgattaaaagtgtatactcagtttttgctgtttcttatcaggagctataatcat
S123_3_062183	chr21:44370687-44370764	+	gtcggcttggtacgtgtggttttgtttgctgttgatttctctctctctctcctgctaccagcatggccatgccagac
bta-mir-2366	chr21:49146607-49146676	-	ccccggggtcctcttgtctgagccccagaaagaggagagagtgctgggtcacagaagagggtctggggg
S123_3_064073	chr4:16517636-16517699	+	tggtgggagaaggctgttttctttctggctgttcctgtgcaagctgggctgactcacccacca
bta-mir-2380	chr24:31851632-31851704	-	ccactttaaccttttaaagtacaatcaccctcagatatgggtgggtgactgtactttaaaaggttaaaatgg
bta-mir-2327	chr18:11868752-11868822	-	cctcctggtgctggctctgccccccatgtcccatgccccaagtagggggcgagactcaagcactggcagg
bta-mir-2390	chr25:40850964-40851036	-	tgtgctttctgttgtgtgtttttgttttccctactcgtatggagagaaagagcaatttcaggtgaaaggata
bta-mir-2314	chr15:33503798-33503859	+	ctgcccatgatgactgctgacctcggtctctgcagggaccagaagcgaggttcagaggtag
bta-mir-2291	chr10:60479753-60479827	-	cgcctttactccgcttcaggctttgtgccagaaccagaggggctgatagtgagcgactggggcaggcgagggcg
bta-mir-2301	chr12:73566217-73566278	+	gccttttggaggacttacctctcactgacagtactggtggttttggtttccctctttgggc
bta-mir-320b	chr4:87640787-87640859	+	agagcatcaccggccctccacagagcttcctgggccccttagagctgggttgagagggtggtcctcggttct
bta-mir-2419	chr4:60706590-60706666	-	cctctatgatcgcatcaacactcgtctgttcttaaataacattgagaacaggcgggtgctgatacgatcatagagg
bta-mir-2352	chr2:21283748-21283824	-	tgctttgtgaaactgaaagaacaggattgctgggagattttcattcttcctgttcttactacagtagataaaagca
bta-mir-2403	chr28:14054391-14054466	+	gagtttcttttgaggccggccgcttcccagccaggctgaaagggctcgggaagctagctggccttgttggccctt
bta-mir-2399	chr27:24637938-24638016	+	gtaatcctcacactttctgtagctgttggaactatggtgcattgtggttctaacaactacagaaagtgtgaaaatcac
bta-mir-2304	chr13:28694543-28694617	-	cagatcatttaataactggatattctaattatgcatgtgtatagggttgtgtggttgtgtgtgtgtgatttctg
bta-mir-2438	chr5:108342290-108342357	+	gtggggtgtgtgctggagcctgcttgcttgtgtcctgggctgaggcctggtcctgtacccaccctgc
bta-mir-677	chr5:55855122-55855188	+	ctcactgatgagcagcttctgactttcgttcttctgagtttgctgaagccagatgccatttctgag
bta-mir-2427	chr5:40450277-40450352	+	caatattatcaggtcatttcaaagagggctgatgggaccaaatccaggggctcttatcactgtgaccaaagattg
bta-mir-2284e	chrX:42959975-42960039	+	gccaacaagttcgttcggatttttccatatgaggttatgcgaaaacctgaacaaacattttggc
bta-mir-2351	chr2:8465871-8465947	-	taggcctactttttaatagttattgtattgtgttttagaaaaggtacagtgaaaattatggaatcagctgggttta
bta-mir-2376	chr23:7887276-7887344	-	ggggcttgggagggtctcagaagcaggaacttttgctcctttcctctgagatcttgctaggcgctccc
bta-mir-2483	chrX:5411859-5411939	-	gagtgaaaagttccgtcaaccatccagctgtttgaggtgatgcaaacaaacatctggttggttgagagaattttttactt
bta-mir-2462	chr7:74041750-74041819	+	gtcacctcggtccagtcagaactttctttgtttctttgaagagaaaggattggctgaattgtaggtgac
S123_4_001469	chr7:93178097-93178169	-	agaccacagggaagtaatatgagagtgataattaattcttgtattaaaaaaaaaatgtattccctgctgttt
bta-mir-2325b	chr23:35813098-35813164	+	gtgaacaaacactgaatatactcaatcatgagagaagtggggaaggttgtttggttttgtgttcat
bta-mir-2344	chr19:49404876-49404937	-	gtcgattcctgtccctcgaggtggttccctgggggcacgatgatggcggatctgagttgac
bta-mir-2343	chr19:43148678-43148752	-	ctgacaagggaaggggagacggtggaacttatccagagtgtgtgtagttgaggtgacactgtccccacctccag
bta-mir-2348	chr19:53259881-53259960	+	ctgctggccgaggttcgggtggtgtggagcggccctttgcccgggctcaggggtcacgccgcccaccctctgcccccag
bta-mir-2334	chr19:19107276-19107348	-	ggaagcaggtggaggacaccgactgtgactcctggggactccggacagcagcctgtgttctcacctagctcc
bta-mir-2340	chr19:37010803-37010879	+	acaactccaaggatacgaggcaaggtaagatcagagtgatgagaggacttccctggtggtcttgtgcagggtgtgt
bta-mir-2468	chr8:4685108-4685181	+	gattggcataggaacatggaagattgtcagtcatcatctatttctgccaattttccatgttcctgtgccagtc
bta-mir-2474	chr8:56615129-56615188	-	gtcagttcctccagcctggcccgggaggggtccgcctaccgggccagctggaaggagac
bta-mir-2453	chr6:109638259-109638338	-	gcatcttgcatctcctcagggcaggaagtgcgcagaaactgtaactccgcgcagaccgcgcctgaggggctgccggggc
bta-mir-1343	chr15:57383886-57383964	+	ggcttcggtgctggggagcggcccccgggcgggcctctgctctggcccctcctggggcccgcactctcgctccgggcc
bta-mir-2284h	chr5:116842851-116842918	+	gttggcccaaaagttcgttcgggtttcctgtatgtgacggaaaaaccccaatgagcttttgaccaac
bta-mir-2421	chr4:75514321-75514399	+	ggtttgggtgtttaatatttttttgtttcgtgtttgccatgaaaggaaaacaaaacatggaggaggtcccatacaacc
bta-mir-2488	chrX:70144071-70144144	+	tgttttacatgttgatcctattccctctgttttagtggagaattgtacaagggaattaagatgttctaagaca
bta-mir-2480	chr9:80160616-80160684	-	ttgggtaaattgtattgtttcttatgacaacaatagcagttatctgtgaaacatacattttgcactaa
bta-mir-2477	chr9:21415973-21416045	+	aggagtagccgtcagattgagcaacgtggtgctgctcggtggtggaatgatgataagtctgacggccagcct
bta-mir-2285d	chr13:22563092-22563162	+	ttggccaaaaggttcgtcatgatttctccataaaatgcaatgaaaaaacctgaacgaaatttttggccaa
bta-mir-2290	chr10:11263976-11264056	-	ctcgccgttattcggggaagcagggcactggagagcgcttcagcactgcctctggtggtcggtttgtggatgggggcggg
bta-mir-2429	chr5:47648744-47648819	-	tgacagaagagttcaaaagggaagcagtggctgagaaaatagtctaaaaacttttccctttttttgctttttgca
bta-mir-2434	chr5:62626265-62626339	-	cagtactgtggttgttggggtttttttgtatctaaaaccatgtatacaaaaaagtcagaacacataccacactg
bta-mir-2443	chr5:115479303-115479376	+	gtgagggttgagggcaggaccgtatgaggtgtccaaggaaggctccactcagccggcccttccctcccctcac
bta-mir-2387	chr25:32480981-32481059	+	agcgtggagggcctggaaggcctggctttgcagcgtggactggaccctgcagacccggccttggcaagcccttccgct
bta-mir-2377	chr23:11349121-11349190	-	gacttagaccacacggggagagcagagtccagagcacatgggccactgcacagacctaggctctgagtc
bta-mir-1814b	chr22:3275037-3275115	+	taggagaaggggagattgtttagttttgtttgtagtttgctcagcttttagagatttctaagcagtctaattgaccta
bta-mir-2469	chr8:9411980-9412047	+	ggttactgtagggcctgcggcttccgcccgtgctcgcggaccaccgccaccgccttaccatgaagcc
bta-mir-2404-2	chr8:72990224-72990291	+	tgttgcactgcatggtatctgcattcagcagtttgttcctgctggctgttcaaaagacagtgcgata
bta-mir-2406	chr29:36305154-36305227	+	ggtagaaagggaagaaggaagctggatttgtgaccactttgggtttctgtgatacagctcttccccttcttcc
bta-mir-2404-1	chr29:538632-538697	-	attgcactgcatggtatctgcattcagcagtttgttcctgctggctgttcaaaagacagtgcgat
S123_5_053729	chr6:15311537-15311606	+	aaagtttgtggttttgttttccttccaccactgattaacttcagatgttcggaagccactgctaacttt
bta-mir-2319b	chr15:70974482-70974553	-	tgtagctaagtgcctaatacagagtagcatgagatcataagatgttactctgtattaggcacttagctaca
bta-mir-2420	chr4:71912511-71912589	-	atgtattttttactctaagtgagcacacagcttcaaccacaggaggttgtgtgtttattctttctaatgtctctgcat
bta-mir-2431	chr5:55331871-55331939	-	ttcaggtcatataagtgtggagttggctagactactggtaatgacacccccacttgcatgaccctgag
bta-mir-2359	chr20:22776978-22777057	-	gcatctagtgcaatgattgtgttgttttctttttaatcttttaataaatctaggggatagcattggtgtattttcttgt
bta-mir-2396	chr26:39044365-39044434	+	gatggtcatcgagagcccagtgactgggagtaacagtgcttctcatgcactggggtcttgatgggcatt
bta-mir-449d	chr29:20402441-20402516	-	tgtcctgtccatgtcgaaggctgtgtgctgtggaggggagccttctgggccgagagacacacgacctgggctgca
bta-mir-2450a	chr6:107365826-107365899	+	agaggcgcgtgtgccttttctgcacacttggtatagactcgcacacatgggcagtagaggtgcatgtgccttt
bta-mir-2446	chr6:93408356-93408427	+	gctactaaaatatatttgaaatcgggccttttgaaagatgaaaagaccaatttcaagtatattttcatagc
S123_6_071486	chr18:16222522-16222593	-	cagattggtgggcattttaatgagtgtggagtaataacctaaaaaaaaaaatctttgcccaatcaaatctg
bta-mir-2417	chr4:39778199-39778274	+	acaagtctagatggaggcactgaaaatttaattttggcgtcaaattaaatttttagtgcctccatatagacttgt
bta-mir-2354	chr2:41848451-41848526	-	gagcagataattagtaggttgtgttgtttagtaattattataaagagctaagcacttcccttctaaagtctactt
bta-mir-2355	chr2:87628528-87628608	-	gtcatccccagatacaatggacaatatgctattataattgtgtggcattgtccttgctgtttggagataatactgctgac
bta-mir-2481	chr9:85272696-85272760	+	ttacgttgtctgctgggttttgttggccctcgtcagccctcagaggcctggctccggtgcgtag
bta-mir-2428	chr5:42056488-42056553	+	gcccaacatggctggagtgcggcggaggtgagccgaccgccccctgcagctccagcctcctgagc
bta-mir-2381	chr24:48063913-48063983	+	tggcagcctaggacagaggagcccgatggcacacgaggtcccacacaggctgctctgtgcttggctgtca
bta-mir-2284n	chr16:69589030-69589100	-	ttggccaaaaagtttattcgggtttttaccataacctgttaggaaaaacccagacagagtttttggccaa
bta-mir-1814c	chr4:57995666-57995741	+	aggctcttgcgttttgtttgggtttgttttcaacaggcttgtaaaggttgttgatgtgccaaacctgaacagcct
bta-mir-2484	chrX:10800338-10800414	-	ttatctgaaaatgtatgcagggttattataattaaaaaggtgagctatgatgactttgattgcattgatcacatga
bta-mir-2458	chr7:25154598-25154665	-	atactagcttatcctttccaattagtaagtattaacagcattttaattggaaagagtaagctggtgt
bta-mir-2339	chr19:30497301-30497373	-	aggtctgggctcctgctgcccagtctgaggtctgcactctttgcctcactggacctagcagagctcccactt
bta-mir-339b	chr7:14758130-14758188	-	tccctgtcctccaggagctccaggtctggggtgggtgtggggatttctgcaggaggga
bta-mir-2310	chr14:13538528-13538592	+	ggttttttgttttgtttgggtttgtttctggatgccagggaaaacctggacctgtctctgaacc
bta-mir-2411	chr3:13947536-13947613	-	gaggaaatgtggagtgactgtcagatgcagccagcagaataagtggtttggctgaactgtcttactcccacatcctc
