# Supplementary material for: Repertoire of Bovine miRNA and miRNA-Like Small Regulatory RNAs Expressed upon Viral Infection
Source: PLoS One. 2009 Jul 27;4(7):e6349. doi: 10.1371/journal.pone.0006349 (PMC2713767; doi:10.1371/journal.pone.0006349)
Supplement: Table S5 — Sequence and genomic coordinates information for new mature miRNA and miRNA* (0.03 MB XLS) [file pone.0006349.s005.xls]

## Sheet: Supplemental_Table_S5
Supplemental_Table_S5 Sequence and genomic coordinates information for new mature miRNA and miRNA*
miRNA ID	Genomic coordinates (bosTau3)	Strand	Sequence (5'->3')
bta-mir-2370*	chr22:40117263-40117284	-	taagcaactttcctttctcca
bta-mir-2370	chr22:40117298-40117320	-	tgggaaaatgaaagttggttat
bta-mir-2423	chr4:90137997-90138018	+	ttgtgtggttgttgttttcct
bta-mir-2369	chr22:35464507-35464528	-	gtaggttgtgggtttttgttt
bta-mir-2364	chr21:22618218-22618241	+	tctctgtggatggatgtgggcag
bta-mir-2486*	chrX:60303931-60303954	-	aaatgaggggcaaaatctgtgtt
bta-mir-2486	chrX:60303966-60303989	-	ggagaagcacggtgtagggtggg
bta-mir-2378	chr23:22144582-22144603	-	tgtgggttgtctgagcaaggg
075_F_txt_1_258881	chr6:108251972-108251993	+	ctgggtcgttcgggctggggc
bta-mir-2407	chr29:37544615-37544637	+	ctgggcggatgggaagggctgg
bta-mir-2487	chrX:63761253-63761275	-	ctctaagggctgggccggtcgg
bta-mir-2425	chr5:30794708-30794730	+	ccagggcacggatccatgaact
bta-mir-2425*	chr5:30794745-30794765	+	ttcgtagaccctgccctcct
bta-mir-2466-5p	chr8:1500369-1500392	+	ctgagtccggtggggcagtgtgt
bta-mir-2466-3p	chr8:1500405-1500427	+	gcagcccctccgtctgactcag
bta-mir-2426	chr5:31505111-31505132	+	aaggaagtggcttggggaaag
bta-mir-2401	chr27:38267675-38267695	-	agagcttgtgtctagggctg
bta-mir-1940	chr3:12452371-12452396	+	ctggaggactaagaaggctgagtct
bta-mir-1721	chr17:49062963-49062985	-	cacagatgatgtgattctgaga
bta-mir-1843	chr4:86106418-86106442	-	aagcttcgtggtctctgtcttgcc
bta-mir-2325c	chr25:21817983-21818003	-	ggttgttttttttctttttc
bta-mir-2284v	chr25:26969517-26969537	+	aaaaagttcgtttggggttt
bta-mir-2475	chr8:76759912-76759935	+	tgaagtgtgtgaaactgcagcgg
bta-mir-2447	chr6:93796349-93796371	+	tctgggaaccggtttggctgct
bta-mir-2394	chr26:28261361-28261383	-	ttctcccctcaatctcaggact
bta-mir-2471*	chr8:39137043-39137064	-	tctgatgaagacagccctgct
bta-mir-2471	chr8:39137082-39137105	-	gaggatctgtctaatctcagagg
bta-mir-2433	chr5:56138274-56138297	-	tgggggcgctgcagacacggatg
bta-mir-199c	chr19:24981348-24981368	+	tacagtagtctgcacattgg
bta-mir-2286	chr1:46882691-46882713	-	gaagcagggcggaacgatgtgt
bta-mir-2289	chr1:135731817-135731837	+	tcgtgttcgagctcgcgtcc
bta-mir-2464-5p	chr7:82026848-82026872	+	acttctgctgcagacctggaagac
bta-mir-2464-3p	chr7:82026884-82026905	+	ctccagagctgagcagaactg
bta-mir-2284o	chr9:20563979-20563999	+	aaagttcgttcggggttttc
bta-mir-2330	chr18:53735849-53735872	+	tgggcttgggcagtgaggactgg
bta-mir-2330*	chr18:53735890-53735910	+	actccttacccctggccgtc
bta-mir-2338	chr19:25573257-25573280	+	aggctgaggacaggggctgacgt
bta-mir-2288	chr1:129016232-129016252	+	aggtagtaggtgtgtggttt
bta-mir-2430	chr5:54921090-54921113	-	tctgggtcggcaggggtttccgg
bta-mir-2422	chr4:85926101-85926123	+	ttgaggggactgaggtgcggag
bta-mir-2300a-5p	chr12:27281735-27281757	-	tcctcagctagttttgtctccc
bta-mir-2440	chr5:110574432-110574452	+	tgcagtgatgagaccctgga
75_F_txt_1_184245	chr9:64017046-64017067	+	tgtacatgatgacaactggct
bta-mir-2455	chr7:14306476-14306498	-	tctgtgctcggggaggcaggga
bta-mir-2284d	chr15:36945756-36945778	-	aaaaagttcgttagggtttttc
bta-mir-2332	chr19:16341512-16341536	+	cggtttaaggtcttggagacaaag
bta-mir-2336	chr19:20780712-20780734	+	ctaaccgtaactttgaagtgct
bta-mir-2328	chr18:35858440-35858461	+	gccccctcccttggtcgccgg
bta-mir-2328*	chr18:35858481-35858502	+	ctgcgtctggggagggggcca
bta-mir-2350	chr2:2019632-2019654	+	cagctcctgtttctctcctcag
bta-mir-2451	chr6:107430247-107430269	+	atgaggtgctctggagagtgga
bta-mir-2296	chr11:36414620-36414641	-	tggacaactgaggttcctgct
bta-mir-2285a	chr1:136911988-136912010	+	aaaaactgaatgaaattcttgg
bta-mir-2363-1	chr21:20951915-20951937	+	tcaacttggtcaaggaatattt
bta-mir-2452	chr6:109058034-109058056	-	gtgctgtttgttttcctttttt
bta-mir-2414	chr3:101482499-101482521	+	tgtgttagtgcggatggtgtta
bta-mir-2331	chr19:12746408-12746431	+	ggcttccgtgcctgcagatgtct
bta-mir-2331*	chr19:12746451-12746472	+	accctgcagccaaagaagcta
bta-mir-2320*	chr16:48545523-48545545	-	tcgatgatggtccctgtgtttt
bta-mir-2320	chr16:48545561-48545584	-	tggcacagggtccagctgtcggc
bta-mir-2460	chr7:48574959-48574981	-	tggagctcttgaggcctggcat
bta-mir-2397*	chr26:46058480-46058503	+	tgcgttcttaccactggcctgta
bta-mir-2397	chr26:46058521-46058543	+	cagagcagtggcaagaacgcat
bta-mir-2347	chr19:50614521-50614542	+	tgcagaggaacaaggctgaac
bta-mir-2465	chr7:97716454-97716477	-	tgagccacagtagagccttggat
bta-mir-2284t*	chr15:31470297-31470318	+	gaaacattcactcgggttttt
bta-mir-2284t	chr15:31470337-31470359	+	aaactcgaatgaatgttttggc
bta-mir-2461-5p	chr7:57926712-57926735	+	ccactctgtctcggatcctggca
bta-mir-2461-3p	chr7:57926747-57926769	+	tcagactgagagcagtgtgcct
bta-mir-2284f	chr21:50632239-50632259	-	aaagttcgttcggatttttc
bta-mir-2284r	chr5:100066537-100066560	+	ttggcccaaaagttcgttcggat
bta-mir-2311	chr14:76664173-76664196	+	tactgaaactgtgctcgtggtgt
bta-mir-2345	chr19:49971416-49971436	+	gttgtgtgttttcttatttc
bta-mir-1434*	chr7:16647122-16647144	+	gtacatgatgactaaaatttct
bta-mir-1434	chr7:16647166-16647187	+	gaagaaatctaaggtctgagg
bta-mir-2302	chr12:77113409-77113430	-	ggagcgggtgcaggaccccgg
bta-mir-2284i	chr1:3466025-3466046	+	gagaagttcgttctggtgttt
bta-mir-2284b	chr4:44202296-44202317	+	aaaagttcgtttggttttttc
bta-mir-2342	chr19:39462689-39462710	+	ctctgcggaagttggcgcttt
bta-mir-2400	chr27:32748138-32748161	-	ccagcacaggcagctcggactga
bta-mir-2450b	chr6:107365601-107365624	+	catggtcagtagaggtgcatgtg
bta-mir-664	chrX:29573021-29573043	+	caggctggggtgtgtgtggatg
bta-mir-2379	chr23:25157977-25157999	+	aggctgctggagaagatatttt
bta-mir-2402	chr28:6266520-6266541	+	atacctgccactctgccagca
bta-mir-2368	chr22:11825693-11825713	+	agagggtggcctggtatctg
bta-mir-2368*	chr22:11825730-11825750	+	actgtcagaccacctctgcc
bta-mir-2299-3p	chr12:25427624-25427645	-	tccggggaatggatccagcgt
bta-mir-2299-5p	chr12:25427662-25427683	-	actggattcatttctctgaaa
bta-mir-2456	chr7:16663703-16663724	+	acgcactgtcctgggaagtgg
bta-mir-2489	chr14:46109547-46109569	+	aaatgacaggggacatgagttt
bta-mir-2285b	chr15:32928850-32928872	+	aaaatctgagtgaactttttgg
bta-mir-2449	chr6:105412135-105412155	+	tgggcaggagacagcagggc
bta-mir-2418	chr4:40790538-40790560	+	tgggatgagtgtggcgtggtcg
bta-mir-2292	chr10:63302469-63302491	+	gagtctgagattgaggaaggca
bta-mir-2284a	chr21:54610359-54610379	+	aaaagttcgttggggttttt
bta-mir-2478	chr9:25048206-25048226	-	gtatcccacttctgacacca
bta-mir-2383	chr25:3370404-3370424	+	ctgagtgatgactgctgacc
bta-mir-2341	chr19:39030408-39030430	+	cagtaggtagaaagaaggctga
Cnt_F_txt_2_67463	chr2:117691742-117691766	+	gcaaaccagcgattgtcgtgacga
bta-mir-2322	chr17:49843506-49843529	+	aagaaagcgaagtccatcctcat
bta-mir-2322*	chr17:49843548-49843570	+	atgaggatggacttagctttcg
bta-mir-2300b-3p	chr12:27281735-27281757	+	gggagacaaaactagctgagga
bta-mir-2450c	chr6:107364959-107364981	+	catgtcagtagaggcgcgtgtg
bta-mir-2435	chr5:67971821-67971843	-	aaactcgaatgaactctttggc
bta-mir-2372	chr22:53979652-53979674	+	gaatgatgaaaggattgggtca
bta-mir-2384-1	chr25:18640952-18640975	+	aactgtactggaaggatggatgg
bta-mir-2384-2	chr25:19770908-19770931	+	aactgtactggaaggatggatgg
bta-mir-2432	chr5:56076302-56076324	-	tcaggattctaggcttagaggt
bta-mir-2424-1	chr5:10721197-10721220	-	agatctttggtaatctgatggct
bta-mir-2424-2	chr5:102463482-102463505	-	agatctttggtaatctgatggct
bta-mir-2360	chr20:35857015-35857037	-	cgggcaggaggctggaggcgtt
bta-mir-2284m	chr3:69282275-69282295	+	gaaaagtttgttcgggtttt
bta-mir-2416	chr3:103367365-103367388	-	tgcagtgcccactgtggaagatg
bta-mir-1603	chr14:34446780-34446800	+	gtggtttgttttgtgttttt
bta-mir-2284j	chr15:23798391-23798411	-	gaaaagttcgttcaggtttt
bta-mir-2297	chr11:36451912-36451932	-	cactcttttttcttattcct
bta-mir-2315	chr15:36168129-36168150	+	agcagaatttttggatactgg
bta-mir-2284p	chr19:62766515-62766536	+	tgaaagtttgttcgggatttt
bta-mir-2367	chr22:9548456-9548479	+	accctgtaactcagccatcagag
bta-mir-2367*	chr22:9548493-9548514	+	ttgaaaggcacttacaggaag
bta-mir-2371	chr22:43482380-43482400	+	tatagttttgtgtggttttt
bta-mir-2284g	chr17:13012615-13012635	+	aaaagttcgttcggcttttt
bta-mir-2463	chr7:75655567-75655589	-	ctgcatgtggtggaaatgtctg
bta-mir-2459	chr7:47223978-47223999	-	gccagatgatgggagctgatt
bta-mir-1777b	chr7:57544243-57544263	-	gggggcggtggggggcgggg
bta-mir-2308	chr14:152356-152378	+	ttgggcttgcagcagagagtaa
bta-mir-2284l	chr14:35200689-35200709	+	aaaagttggttcgggttttt
bta-mir-2309	chr14:738172-738195	+	tgtgagggtggtggacggcaggg
bta-mir-2373	chr22:54872885-54872906	+	cttccccggtcagggctcggc
bta-mir-2373*	chr22:54872917-54872940	+	cgagcccggcacgtggaagagcc
bta-mir-2391	chr26:9127958-9127978	-	aaaaaaaaaaactccccccc
bta-mir-2392	chr26:21485942-21485964	+	atggatgggggtgaggggtgca
bta-mir-2393	chr26:22890072-22890092	+	tagattttttgttttctttt
bta-mir-2467	chr8:1774660-1774683	-	gagggcagtgaggctcagggctg
bta-mir-2467*	chr8:1774697-1774719	-	accccaagcctggctgctacct
bta-mir-2374	chr22:58058091-58058112	-	ttggggctggggagaggcggg
bta-mir-2349	chr19:55717704-55717727	+	tggcacttctggtctcagactca
bta-mir-1814a	chr19:36525555-36525575	+	aggttttttggttttgtttt
bta-mir-2408	chr29:39277313-39277334	-	cacgtgtgtgagctcagccgg
bta-mir-2448	chr6:103027683-103027705	-	gtggttgattggatccgtgggt
bta-mir-2448*	chr6:103027726-103027748	-	ctgcggatacaaccaaacacgg
bta-mir-2470	chr8:38545915-38545936	+	ttgtgtggttttggatgtctg
bta-mir-2388	chr25:33608573-33608594	-	gctcgaggaagctggagatga
bta-mir-2388*	chr25:33608609-33608632	-	agctcccgtctcctctgtgctga
bta-mir-2385-3p	chr25:21829535-21829557	-	aagtactcgccctgtctcagta
bta-mir-2385-5p	chr25:21829571-21829592	-	ctggggcaagtggagtacgtt
bta-mir-2405	chr29:35168166-35168186	-	tgtgtggtttgtttggcctc
bta-mir-2295	chr11:12004743-12004764	+	tcggggtgggaggaaggttct
bta-mir-2317	chr15:44405979-44406002	-	ctctgtgatgacaatacctgata
bta-mir-2312	chr15:23798391-23798411	+	aaaacctgaacgaacttttc
bta-mir-2298	chr11:71908621-71908641	-	gactgatgttgttgtttgca
bta-mir-1777a	chr6:107628531-107628551	+	tgggggcggtggggggcggg
bta-mir-2445	chr6:62749272-62749292	+	ggcttttctcttttttcttt
bta-mir-1584	chr3:4611187-4611207	+	ttggggctgggctgggggca
bta-mir-1584*	chr3:4611221-4611243	+	ctctctccgcagacctcagccg
bta-mir-2444	chr6:17463992-17464012	+	tttgtgttgttttttgtttt
bta-mir-2321	chr17:38843806-38843826	+	tgtcggttggtttttgtttg
bta-mir-2284k	chr21:62048004-62048025	+	gaaaagttcggtcgggttttt
bta-mir-2363-2	chr21:20951875-20951897	-	tcaacttggtcaaggaatattt
bta-mir-2362	chr21:5811522-5811545	+	cactgtgatggagcgttctgacc
bta-mir-2324	chr18:588111-588134	-	tggggttggggcagtgtggctgt
bta-mir-2329-2-5p	chr18:43418628-43418650	+	acttatcagctcacatcacaga
bta-mir-2329-2-3p	chr18:43418672-43418694	+	tctgtgatgtgagctgataagt
bta-mir-2436-5p	chr5:81260825-81260847	+	cggcgcagctgtcgggagggcg
bta-mir-2436-3p	chr5:81260863-81260885	+	cccgcccgaccgcctcgcccaa
bta-mir-2325a	chr18:10053553-10053573	-	gttttgtttgggtttttttc
bta-mir-2326	chr18:10089921-10089941	-	ccccccttcctctggaaaaa
S123_2_073970	chr18:48759078-48759099	+	ggttgtgtggtttcctttttc
bta-mir-2353	chr2:24380635-24380658	-	tagcctgcagtacagaggactgg
bta-mir-2329-1-3p	chr18:43418628-43418650	-	tctgtgatgtgagctgataagt
bta-mir-2476	chr9:2347469-2347489	-	ccctgtggtctagtggttag
bta-mir-2386	chr25:29481274-29481294	+	tgtttggtttttcgttttcc
bta-mir-2413	chr3:32124253-32124275	+	tcggacccagggggactgcggt
bta-mir-2415*	chr3:102147676-102147697	+	gggagtcggtcctgccggcca
bta-mir-2415	chr3:102147720-102147741	+	ccaggcctgctggaccgacgc
bta-mir-2412	chr3:16528898-16528920	-	ttggggctgggtggggagaggg
bta-mir-2319a	chr15:70974526-70974548	+	ctactctgtattaggcacttag
bta-mir-2303	chr12:77534688-77534709	+	tctgaatgatgtcgactgatg
bta-mir-2284s	chr12:48815552-48815574	+	tggcccaaaagtttgttcggat
bta-mir-2485	chrX:31878497-31878518	+	tttctagaatctgcaggtagt
bta-mir-2358	chr2:123368484-123368505	+	ccaaatagttgggatcgtgga
bta-mir-2357	chr2:109541106-109541130	-	ttggtctggcacagagcatgtgag
bta-mir-2284u	chr2:118269195-118269216	+	aaaagttcgttcggtttttct
bta-mir-2356	chr2:93811424-93811447	-	tcttgtgatgagggagtctgagg
bta-mir-2479	chr9:30997932-30997952	+	agtttgtattgtttcttttg
bta-mir-2482	chr9:89455698-89455718	-	gtagttttctttgtcgtttt
bta-mir-2305	chr13:38350291-38350311	-	cgggggtggcggggaggggg
bta-mir-2306	chr13:55416449-55416471	+	caggcctgcccatctaggacac
bta-mir-2293	chr10:95570392-95570412	+	tgattttgttgttttgtatt
bta-mir-2441	chr5:110989738-110989758	+	acaggacaggacagtgggag
bta-mir-2439	chr5:110225878-110225900	-	tatcagaagacaggtaggcaga
bta-mir-2439*	chr5:110225914-110225936	-	tctggcctggctgatgatctca
bta-mir-2442	chr5:111718436-111718458	-	agagcaggggctgtgggctgca
bta-mir-2285c	chr26:43391754-43391776	+	aaacctgaacaaactttttggc
bta-mir-2284q	chr27:34925682-34925702	+	ggccaaaaagttcgttcgga
bta-mir-2398	chr27:17445857-17445879	-	atctagggacgcgtcggcaact
bta-mir-2437	chr5:106258925-106258946	-	tgtggttttttgttttccttt
bta-mir-2313	chr15:28009372-28009394	+	agtgcagctgaggaccaaggca
bta-mir-2313*	chr15:28009414-28009434	+	ccagttccacgctgcatgcc
bta-mir-2307	chr13:58571942-58571964	+	agtgatgatgaaccctctgagc
bta-mir-2346	chr19:50537229-50537251	-	actgatgtgaaggtggtttggc
bta-mir-2316	chr15:38255250-38255273	+	actccggcctggactgcggcggg
bta-mir-2457	chr7:19950053-19950075	-	ttgccaactgcagagccgcgct
bta-mir-2410	chr29:44917007-44917029	+	ctgagctgaggaggacctgtga
bta-mir-2389	chr25:40547543-40547564	+	gaggggactcgggagtcggag
bta-mir-2318	chr15:70588359-70588381	-	gtgtatgatgaattatctgacc
bta-mir-2454	chr7:10924251-10924274	+	ctgggggctgccaggcaggaggc
bta-mir-2454*	chr7:10924287-10924307	+	tctcctctggccgctctcct
bta-mir-2361	chr20:53955093-53955113	+	gttgtgttgtttttttttgt
bta-mir-2284c	chr23:30960418-30960438	+	aaaaagttcgttttggtttt
bta-mir-2395	chr26:34003804-34003825	-	ctgttggcagctctctcagac
bta-mir-2375	chr23:1249996-1250019	+	cccagtgatggagaggtctgatc
S123_3_016083	chr22:40117263-40117284	-	taagcaactttcctttctcca
S123_3_016083*	chr22:40117298-40117320	-	tgggaaaatgaaagttggttat
bta-mir-2294	chr11:11495037-11495059	-	gaggctgtagagggcatctgct
bta-mir-2333	chr19:16572407-16572428	-	gcaatgcagactccagggccc
bta-mir-2337	chr19:21687527-21687547	+	gtggtttcttattccttttt
bta-mir-2335	chr19:20594748-20594770	+	agataatgatgactaactgaat
bta-mir-2473	chr8:56581664-56581685	-	aaattggcagagcttcctctt
bta-mir-2472	chr8:56565669-56565691	-	tcagggtttgggattcaggtgc
bta-mir-2287	chr1:67058063-67058084	+	ctgggactggtggcagcactt
bta-mir-2382*	chr25:175970-175994	-	ctacttcctggtgcctcgccccac
bta-mir-2382	chr25:176007-176029	-	aggggagtgcctgggaagctgt
bta-mir-2409	chr29:44723580-44723600	-	tctcacatggacgctgccct
bta-mir-2323	chr17:68723962-68723985	+	tgacctgatcatgcttactgagc
bta-mir-2365	chr21:46395121-46395141	+	agtttttgctgtttcttatc
S123_3_062183	chr21:44370700-44370720	+	gtgtggttttgtttgctgtt
bta-mir-2366	chr21:49146610-49146632	-	tgggtcacagaagagggtctgg
S123_3_064073	chr4:16517639-16517660	+	tgggagaaggctgttttcttt
bta-mir-2380	chr24:31851638-31851660	-	gtgactgtactttaaaaggtta
bta-mir-2327	chr18:11868755-11868779	-	agggggcgagactcaagcactggc
bta-mir-2390	chr25:40851006-40851026	-	gttgtgtgtttttgttttcc
bta-mir-2314	chr15:33503799-33503820	+	tgcccatgatgactgctgacc
bta-mir-2291	chr10:60479762-60479786	-	gctgatagtgagcgactggggcag
bta-mir-2301	chr12:73566253-73566273	+	gtggttttggtttccctctt
bta-mir-320b	chr4:87640829-87640849	+	agctgggttgagagggtggt
bta-mir-2419*	chr4:60706596-60706618	-	caggcgggtgctgatacgatca
bta-mir-2419	chr4:60706636-60706658	-	atcgcatcaacactcgtctgtt
bta-mir-2352	chr2:21283792-21283815	-	aaactgaaagaacaggattgctg
bta-mir-2403	chr28:14054435-14054456	+	ctcgggaagctagctggcctt
bta-mir-2399	chr27:24637950-24637972	+	ctttctgtagctgttggaacta
bta-mir-2399*	chr27:24637985-24638007	+	ttctaacaactacagaaagtgt
bta-mir-2304	chr13:28694553-28694573	-	ggttgtgtggttgtgtgtgt
bta-mir-2438	chr5:108342291-108342314	+	tggggtgtgtgctggagcctgct
bta-mir-677	chr5:55855122-55855145	+	ctcactgatgagcagcttctgac
bta-mir-2427	chr5:40450287-40450308	+	aggtcatttcaaagagggctg
bta-mir-2284e	chrX:42959981-42960001	+	aagttcgttcggatttttcc
bta-mir-2351	chr2:8465912-8465932	-	atagttattgtattgtgttt
bta-mir-2376	chr23:7887279-7887302	-	cctctgagatcttgctaggcgct
bta-mir-2483	chrX:5411870-5411892	-	aaacatctggttggttgagaga
bta-mir-2483*	chrX:5411904-5411926	-	cgtcaaccatccagctgtttga
bta-mir-2462	chr7:74041793-74041814	+	aaaggattggctgaattgtag
S123_4_001469	chr7:93178104-93178124	-	aaaaaaaaaatgtattccct
bta-mir-2325b	chr23:35813141-35813161	+	aggttgtttggttttgtgtt
bta-mir-2344	chr19:49404879-49404903	-	gcacgatgatggcggatctgagtt
bta-mir-2343	chr19:43148720-43148742	-	aaggggagacggtggaacttat
bta-mir-2348	chr19:53259894-53259915	+	ttcgggtggtgtggagcggcc
bta-mir-2334	chr19:19107282-19107304	-	acagcagcctgtgttctcacct
bta-mir-2340	chr19:37010847-37010869	+	ggacttccctggtggtcttgtg
bta-mir-2468	chr8:4685115-4685137	+	ataggaacatggaagattgtca
bta-mir-2474	chr8:56615130-56615152	-	taccgggccagctggaaggaga
bta-mir-2453	chr6:109638303-109638326	-	tcctcagggcaggaagtgcgcag
bta-mir-1343	chr15:57383897-57383919	+	tggggagcggcccccgggcggg
bta-mir-1343*	chr15:57383934-57383954	+	ctcctggggcccgcactctc
bta-mir-2284h	chr5:116842856-116842877	+	cccaaaagttcgttcgggttt
bta-mir-2284h*	chr5:116842895-116842915	+	accccaatgagcttttgacc
bta-mir-2421	chr4:75514336-75514356	+	tatttttttgtttcgtgttt
bta-mir-2488	chrX:70144079-70144099	+	atgttgatcctattccctct
bta-mir-2480	chr9:80160656-80160676	-	attgtattgtttcttatgac
bta-mir-2477	chr9:21416014-21416037	+	gtggaatgatgataagtctgacg
bta-mir-2285d	chr13:22563137-22563159	+	aaacctgaacgaaatttttggc
bta-mir-2290	chr10:11263989-11264009	-	gcctctggtggtcggtttgt
bta-mir-2429	chr5:47648754-47648774	-	aaaaacttttcccttttttt
bta-mir-2434	chr5:62626308-62626328	-	ttgttggggtttttttgtat
bta-mir-2443	chr5:115479311-115479335	+	tgagggcaggaccgtatgaggtgt
bta-mir-2387	chr25:32480994-32481016	+	tggaaggcctggctttgcagcg
bta-mir-2377	chr23:11349126-11349146	-	actgcacagacctaggctct
bta-mir-1814b	chr22:3275049-3275069	+	agattgtttagttttgtttg
bta-mir-2469	chr8:9411982-9412003	+	ttactgtagggcctgcggctt
bta-mir-2404-2	chr8:72990226-72990246	+	ttgcactgcatggtatctgc
bta-mir-2406	chr29:36305160-36305182	+	aagggaagaaggaagctggatt
bta-mir-2404-1	chr29:538676-538696	-	ttgcactgcatggtatctgc
S123_5_053729	chr6:15311541-15311561	+	tttgtggttttgttttcctt
bta-mir-2319b	chr15:70974487-70974508	-	tactctgtattaggcacttag
bta-mir-2420	chr4:71912526-71912546	-	aggttgtgtgtttattcttt
bta-mir-2431	chr5:55331872-55331895	-	cacccccacttgcatgaccctga
bta-mir-2431*	chr5:55331915-55331937	-	caggtcatataagtgtggagtt
bta-mir-2359	chr20:22777023-22777043	-	gattgtgttgttttcttttt
bta-mir-2396	chr26:39044407-39044429	+	tcatgcactggggtcttgatgg
bta-mir-449d	chr29:20402481-20402501	-	gaaggctgtgtgctgtggag
bta-mir-2450a	chr6:107365873-107365894	+	tgggcagtagaggtgcatgtg
bta-mir-2446	chr6:93408361-93408384	+	taaaatatatttgaaatcgggcc
S123_6_071486	chr18:16222533-16222553	-	aaaaaaaaaaatctttgccc
bta-mir-2417	chr4:39778207-39778228	+	agatggaggcactgaaaattt
bta-mir-2354	chr2:41848494-41848515	-	tagtaggttgtgttgtttagt
bta-mir-2355	chr2:87628540-87628562	-	attgtccttgctgtttggagat
bta-mir-2355*	chr2:87628579-87628602	-	cccagatacaatggacaatatgc
bta-mir-2481	chr9:85272697-85272717	+	tacgttgtctgctgggtttt
bta-mir-2428	chr5:42056496-42056517	+	tggctggagtgcggcggaggt
bta-mir-2381	chr24:48063958-48063979	+	caggctgctctgtgcttggct
bta-mir-2284n	chr16:69589073-69589094	-	aaaaagtttattcgggttttt
bta-mir-1814c	chr4:57995676-57995696	+	gttttgtttgggtttgtttt
bta-mir-2484	chrX:10800349-10800373	-	gagctatgatgactttgattgcat
bta-mir-2458	chr7:25154598-25154620	-	attggaaagagtaagctggtgt
bta-mir-2339	chr19:30497308-30497328	-	tcactggacctagcagagct
bta-mir-339b	chr7:14758168-14758188	-	tccctgtcctccaggagctc
bta-mir-2310	chr14:13538536-13538557	+	gttttgtttgggtttgtttct
bta-mir-2411*	chr3:13947538-13947563	-	gctgaactgtcttactcccacatcc
bta-mir-2411	chr3:13947580-13947604	-	tggagtgactgtcagatgcagcca
